# Supplementary material for: Bridging the knowledge gap: Thai parents’ perspectives on dengue infection and its vaccination and the need for targeted promotion
Source: PLoS Negl Trop Dis. 2026 Jan 20;20(1):e0013920. doi: 10.1371/journal.pntd.0013920 (PMC12829955; doi:10.1371/journal.pntd.0013920)
Supplement: S1 Data — (XLSX) [file pntd.0013920.s007.xlsx]

## Sheet: Dengue vaccine
record_id	age	sex	nationality	ethnicity	religion	religion_others	education	diploma_specify	bacholor_specify	postgraduate_specify	education_others	others_specify	marital	occupation	medical_specify	nonmedical_specify	income	relationship	relationship_others	province	vac_pastyear	vac_specify	noofchild1	c1_sex	c1_nation	c1_ethinic	c1_religion	c1_reli_others	c1_education	c1_UD	c1_UD_specify	c1_requivac	c1_reqvacreasons	c1_COVvac	c1_COVimcompletedreason	c1_optvac	c2_sex	c2_nation	c2_ethinic	c2_religion	c2_reli_others	c2_education	c2_UD	c2_UD_specify	c2_requivac	c2_reqvacreasons	c2_COVvac	c2_COVimcompletedreason	c2_optvac
2	52	1	Thai	Thai	1	#NULL!	7						2	1	nurse faculty		100000	1		Nonthaburi	2	Influenza Dengue	1	1	Thai	Thai American	1		3	1		1		2		2	#NULL!			#NULL!	#NULL!	#NULL!	#NULL!		#NULL!		#NULL!		#NULL!
3	35	1	Thai	Thai	1	#NULL!	5	Computer					2	2		administrative officer	40000	1		Nonthaburi	2		1	1	Thai	Thai	1		5	1		1		2		2	#NULL!			#NULL!	#NULL!	#NULL!	#NULL!		#NULL!		#NULL!		#NULL!
4	41	1	Thai	Thai	1	#NULL!	6						2	2		administrative officer	60000	1		Nonthaburi	2	Influenza	1	1	Thai	Thai	1		2	1		1		1		2	#NULL!			#NULL!	#NULL!	#NULL!	#NULL!		#NULL!		#NULL!		#NULL!
5	40	1	Thai	Thai	1	#NULL!	6		Management				2	2		administrative officer	70000	1		Nonthaburi	2	Influenza	1	2	Thai	Thai	1		3	1		1		2		2	#NULL!			#NULL!	#NULL!	#NULL!	#NULL!		#NULL!		#NULL!		#NULL!
6	40	2	Thai	Thai	1	#NULL!	6		Computer				2	2		Web Programmer	40000	1		Nonthaburi	1		1	2	Thai	Thai	1		4	2	G6PD	1		2		1	#NULL!			#NULL!	#NULL!	#NULL!	#NULL!		#NULL!		#NULL!		#NULL!
7	38	1	Thai	Thai	1	#NULL!	6		BBA				2	2		officer	80000	1		Ayutthaya	1		1	2	Thai	Thai	1		4	1		1		2		1	#NULL!			#NULL!	#NULL!	#NULL!	#NULL!		#NULL!		#NULL!		#NULL!
9	41	1	Thai	Thai	1	#NULL!	7			art			2	1	nurse		250000	1		BKK	1		2	2	Thai	Thai	1		3	1		1		2		2	2	Thai	Thai	1	#NULL!	2	1		1		1		2
10	39	1	Thai	Thai	1	#NULL!	5	Practical nurse					2	1	Practical nurse		24000	1		Nonthaburi	1		1	1	Thai	Thai	1		3	1		1		2		1	#NULL!			#NULL!	#NULL!	#NULL!	#NULL!		#NULL!		#NULL!		#NULL!
11	39	1	Thai	Thai	1	#NULL!	7			HR			2	2		IT	40000	1		BKK	2	Influenza	2	1	Thai	Thai	1		3	2	Allergy	1		2		2	1	Thai	Thai	1	#NULL!	3	2	allergy	1		2		2
12	41	1	Thai	Thai	1	#NULL!	7			art			5	1	IT		70000	1		Nonthaburi	1		2	2	Thai	Thai	1		3	2	Allergy	1		2		2	2	Thai	Thai	1	#NULL!	3	2	allergy	1		2		2
13	37	2	Thai	Thai	1	#NULL!	6		Computer				2	1	educator		60000	1		Pathum Thani	1		1	2	Thai	Thai	1		3	1		1		2		2	#NULL!			#NULL!	#NULL!	#NULL!	#NULL!		#NULL!		#NULL!		#NULL!
14	42	1	Thai	Thai	1	#NULL!	7			nutrition			2	1	nutritionist		100000	1		BKK	2	Influenza	2	1	Thai	Thai	1		3	1		1		2		2	2	Thai	Thai	1	#NULL!	2	2	allergy	1		1		2
15	43	1	Thai	Thai	1	#NULL!	4						2	2		Merchant	20000	1		BKK	1		1	2	Thai	Thai	1		4	1		1		2		1	#NULL!			#NULL!	#NULL!	#NULL!	#NULL!		#NULL!		#NULL!		#NULL!
16	37	1	Thai	Thai	1	#NULL!	6		nurse				2	1	nurse		30000	1		Chachoengsao	2	Influenza	1	1	Thai	Thai	1		2	1		1		2		2	#NULL!			#NULL!	#NULL!	#NULL!	#NULL!		#NULL!		#NULL!		#NULL!
17	36	1	Thai	Thai	1	#NULL!	7				master	management	2	1	nurse		150000	1		BKK	2	HFM, Dengue	2	2	Thai	Thai	1		2	2	G6PD, allergy	1		1		2	1	Thai	Thai	1	#NULL!	2	2	allergy	1		1		2
18	35	1	Thai	Thai	1	#NULL!	5	Computer					2	1	nurse		40000	1		Nonthaburi	2	Influenza	1	2	Thai	Thai	1		3	2	Asthma	1		1		2	#NULL!			#NULL!	#NULL!	#NULL!	#NULL!		#NULL!		#NULL!		#NULL!
20	33	1	Thai	Thai	1	#NULL!	6		BNS				2	1	nurse		80000	1		Loei	1		2	2	Thai	Thai	1		3	1		1		2		2	2	Thai	Thai	1	#NULL!	2	1		1		3	Got infected by COVID before the following shot	2
22	41	1	Thai	Thai	1	#NULL!	7			pharmacy			2	1	pharmacist		100000	3	aunt	Chiangmai	2	Influenza	3	1	Thai	Thai	1		2	1		1		2		2	1	Thai	Thai	1	#NULL!	2	1		1		2		2
27	31	2	Thai	Thai	1	#NULL!	6		law				2	2		officer	40000	1		Surat Thani	1		1	1	Thai	Thai	1		2	1		1		1		2	#NULL!			#NULL!	#NULL!	#NULL!	#NULL!		#NULL!		#NULL!		#NULL!
28	35	1	Thai	Thai	1	#NULL!	6		BBA				2	2		government officer	40000	1		Loei	1		1	2	Thai	Thai	1		2	1		1		1		2	#NULL!			#NULL!	#NULL!	#NULL!	#NULL!		#NULL!		#NULL!		#NULL!
29	48	2	Thai	Thai	1	#NULL!	7			education administration			2	2		teacher	45000	3		BKK	1		1	2	Thai	Thai	1		4	1		1		2		2	#NULL!			#NULL!	#NULL!	#NULL!	#NULL!		#NULL!		#NULL!		#NULL!
35	27	1	Thai	Thai	1	#NULL!	6		nurse				1	1	nurse		50000	3	sibling	BKK.	2	Influenza	1	2	Thai	Thai	1		5	1		1		2		2	#NULL!			#NULL!	#NULL!	#NULL!	#NULL!		#NULL!		#NULL!		#NULL!
36	37	1	Thai	Thai	1	#NULL!	5	Practical nurse					2	1	Practical nurse		40000	1		BKK​	2	Influenza​	1	1	Thai	Thai	1		2	2	G6pd​	1		2		2	#NULL!			#NULL!	#NULL!	#NULL!	#NULL!		#NULL!		#NULL!		#NULL!
37	32	1	Thai	Thai	1	#NULL!	6		pharmacy				2	1	pharmacist		50000	1		Chiangmai	2	pneumonia	1	1	Thai	Thai	1		2	1		1		2		2	#NULL!			#NULL!	#NULL!	#NULL!	#NULL!		#NULL!		#NULL!		#NULL!
38	32	1	Thai	Thai	1	#NULL!	4						2	2		freelancer	20000	1		BKK	1		2	2	Thai	Thai	1		4	1		1		2		1	2	Thai	Thai	1	#NULL!	3	1		1		3	Got infected by COVID before the following shot	1
39	33	1	Thai	Thai	2	#NULL!	6		music				2	2		own business	20000	1		Lampang	1		2	1	Thai	Thai	2		3	1		1		2		1	1	Thai	Thai	2	#NULL!	3	2	ADHD	1		2		1
40	33	1	Thai	Thai	2	#NULL!	6		artt				1	2		officer	30000	1		Chiangmai	1		1	2	Thai	Thai	2		3	1		1		2		2	#NULL!			#NULL!	#NULL!	#NULL!	#NULL!		#NULL!		#NULL!		#NULL!
41	20	1	Thai	Thai	2	#NULL!	6		IT				1	2			30000	3	sibling	BKK	1		1	2	Thai	Thai	2		3	1		1		2		1	#NULL!			#NULL!	#NULL!	#NULL!	#NULL!		#NULL!		#NULL!		#NULL!
43	39	1	Thai	Thai	2	#NULL!	6		Communication Arts				2	2		officer	80000	1		BKK	1		2	1	Thai	Thai	2		3	1		1		2		2	1	Thai	Thai	2	#NULL!	2	1		1		2	unsure	1
44	37	1	Thai	Thai	1	#NULL!	6		BBA				2	1	officer		30000	1		BKK	2	rabies , Influenza	3	2	Thai	Thai	1		3	2	Allergy	1		2		2	2	Thai	Thai	1	#NULL!	3	2	allergy	1		1		2
45	34	1	Thai	Thai	1	#NULL!	3						2	2			20000	1		Nonthaburi	1		2	1	Thai	Thai	1		2	1		1		1		1	1	Thai	Thai	1	#NULL!	1	1		1		1		1
46	39	1	Thai	Thai	1	#NULL!	7			nurse			2	1	nurse		90000	1		BKK	2	Influenza	1	2	Thai	Thai	1		2	2	Allergy	1		2		2	#NULL!			#NULL!	#NULL!	#NULL!	#NULL!		#NULL!		#NULL!		#NULL!
47	31	1	Thai	Thai	1	#NULL!	4						4	2		housekeeper	12000	2		Buriram	1		1	1	Thai	Thai	1		3	1		1		2		2	#NULL!			#NULL!	#NULL!	#NULL!	#NULL!		#NULL!		#NULL!		#NULL!
48	44	1	Thai	Thai	1	#NULL!	7			nurse			2	1	nurse		100000	1		Nonthaburi	1		2	2	Thai	Thai	1		3	2	Allergy	1		2		2	2	Thai	Thai	1	#NULL!	2	1		1		1		2
50	51	2	Thai	Thai	1	#NULL!	6		Pharmacy				2	1	pharmacist		60000	1		BKK	1		2	1	Thai	Thai	1		5	1		1		2		1	2	Thai	Thai	1	#NULL!	4	1		1		2		1
51	40	1	Thai	Thai	1	#NULL!	4						4	2			3200	1		Lampang	2	Influenza	2	1	Thai	Thai	1		3	1		1		1		1	1	Thai	Thai	1	#NULL!	1	1		1		1		2
52	45	1	Thai	Thai	1	#NULL!	6		economics				2	2		officer	60000	1		Lampang	2	Influenza	1	1	Thai	Thai	1		3	1		1		2		2	#NULL!			#NULL!	#NULL!	#NULL!	#NULL!		#NULL!		#NULL!		#NULL!
54	42	2	Thai	Thai	1	#NULL!	6		IT				2	2		government officer	60000	1		Lampang	2	Influenza	2	2	Thai	Thai	1		3	1		1		1		2	2	Thai	Thai	1	#NULL!	2	1		1		1		2
55	40	1	Thai	Thai	1	#NULL!	6		IT				2	2		officer	70000	1		BKK	2	Influenza	1	1	Thai	Thai	1		2	1		1		1		2	#NULL!			#NULL!	#NULL!	#NULL!	#NULL!		#NULL!		#NULL!		#NULL!
57	44	1	Thai	Thai	1	#NULL!	6		Art				2	2		government officer	35000	3	aunt	Lampang	2	Influenza	2	1	Thai	Thai	2		3	1		1		2		2	1	Thai	Thai	1	#NULL!	1	1		1		1		2
58	32	1	Thai	Thai	1	#NULL!	6		Nurse				2	1	nurse		70000	1		Chiangrai	1		1	2	Thai	Thai	1		2	1		1		1		2	#NULL!			#NULL!	#NULL!	#NULL!	#NULL!		#NULL!		#NULL!		#NULL!
59	46	1	Thai	Thai	1	#NULL!	6		Nurse				2	1	nurse		70000	1		Pathum Thani	1		3	1	Thai	Thai	1		3	1		1		2		2	2	Thai	Thai	1	#NULL!	3	1		1		2		2
60	45	1	Thai	Thai	1	#NULL!	7			public health			2	1	nurse faculty		100000	1		Chaiyaphum	2	Influenza	1	2	Thai	Thai	1		3	1		1		2		2	#NULL!			#NULL!	#NULL!	#NULL!	#NULL!		#NULL!		#NULL!		#NULL!
63	38	1	Thai	Thai	1	#NULL!	6		IT				3	2			30000	1		Lampang	1		2	2	Thai	Thai	1		3	1		1		1		1	2	Thai	Thai	1	#NULL!	3	1		1		1		1
64	46	2	Thai	Thai	3	#NULL!	6		IT				2	2		Merchant	15000	1		Yala	1		3	1	Thai	Thai	3		4	1		2	did not follow up	1		1	1	Thai	Thai	3	#NULL!	3	1		2	did not follow up	1		1
65	35	1	Thai	Thai	3	#NULL!	7			MBA			1	2		officer	30000	3	aunt	Songkla	2	Influenza	1	2	Thai	Thai	3		3	1		1		2		2	#NULL!			#NULL!	#NULL!	#NULL!	#NULL!		#NULL!		#NULL!		#NULL!
66	38	1	Thai	Thai	3	#NULL!	6		computer				2	2		government officer	8920	1		Yala	1		1	1	Thai	Thai	3		2	1		2	could not remember	1		1	#NULL!			#NULL!	#NULL!	#NULL!	#NULL!		#NULL!		#NULL!		#NULL!
68	50	1	Thai	Thai	1	#NULL!	6		Nurse				2	1	nurse​		50000	1		Pattani​	1		1	2	Thai	Thai	1		5	1		1		2		1	#NULL!			#NULL!	#NULL!	#NULL!	#NULL!		#NULL!		#NULL!		#NULL!
69	40	1	Thai	Thai	3	#NULL!	6		Public Administration				2	2		HR	40000	1		Pattani	1		2	2	Thai	Thai	3		3	1		1		1		1	2	Thai	Thai	3	#NULL!	3	1		1		1		1
70	50	2	Thai	Thai	1	#NULL!	7			public health			2	2		stratistic and plan	250000	1		BKK	1		1	1	Thai-Japanese	Thai-Japanese	1		3	1		1		2		2	#NULL!			#NULL!	#NULL!	#NULL!	#NULL!		#NULL!		#NULL!		#NULL!
72	27	1	Thai	Thai	3	#NULL!	6		Management				2	2		government officer	30000	3	sibling	Yala	1		1	2	Thai	Thai	3		4	1		1		2		1	#NULL!			#NULL!	#NULL!	#NULL!	#NULL!		#NULL!		#NULL!		#NULL!
76	40	1	Thai	Thai	1	#NULL!	6						1	2		officer	40000	3	aunt	Chaiyaphum	2	Influenza	2	2	Thai	Thai	1		3	1		1		2		1	1	Thai	Thai	1	#NULL!	3	1		1		2		1
77	37	1	Thai	Thai	1	#NULL!	6		Industry				2	2		officer	15000	1		BKK	1		1	1	Thai	Thai	1		3	1		1		2		2	#NULL!			#NULL!	#NULL!	#NULL!	#NULL!		#NULL!		#NULL!		#NULL!
78	40	1	Thai	Thai	1	#NULL!	7					computer	2	2		officer	80000	1		Chaiyaphum	2	Influenza	1	2	Thai	Thai	1		3	1		1		2		2	#NULL!			#NULL!	#NULL!	#NULL!	#NULL!		#NULL!		#NULL!		#NULL!
79	33	1	Thai	Thai	1	#NULL!	7						1	2		government officer	40000	1		Chaiyaphum	2	Influenza	1	1	Thai	Thai	1		2	1		1		2		2	#NULL!			#NULL!	#NULL!	#NULL!	#NULL!		#NULL!		#NULL!		#NULL!
80	41	1	Thai	Thai	1	#NULL!	6		Management				2	2			50000	1		Chaiyaphum	2	Influenza	3	1	Thai	Thai	1		5	1		1		2		2	1	Thai	Thai	1	#NULL!	3	1		1		2		2
81	32	1	Thai	Thai	1	#NULL!	7			cirriculum development			2	2		educator	50000	3	aunt	Chaiyaphum	2	Influenza	2	2	Thai	Thai	1		4	1		1		2		2	1	Thai	Thai	1	#NULL!	3	1		1		2		2
82	46	1	Thai	Thai	1	#NULL!	7			MBA			2	2		educator	24000	1		Chaiyaphum	2	Influenza	1	1	Thai	Thai	1		4	1		1		2		1	#NULL!			#NULL!	#NULL!	#NULL!	#NULL!		#NULL!		#NULL!		#NULL!
84	52	2	Thai	Thai	1	#NULL!	7			law			2	2		government officer	100000	1		Chaiyaphum	2	Influenza	1	2	Thai	Thai	1		4	1		1		2		2	#NULL!			#NULL!	#NULL!	#NULL!	#NULL!		#NULL!		#NULL!		#NULL!
87	49	1	Thai	Thai	1	#NULL!	7			nurse			2	1	nurse faculty		60000	1		Chaiyaphum	1		1	1	Thai	Thai	1		4	1		1		2		2	#NULL!			#NULL!	#NULL!	#NULL!	#NULL!		#NULL!		#NULL!		#NULL!
88	40	2	Thai	Thai	1	#NULL!	6		Computer				2	2		educator	28440	1		Chaiyaphum	1		2	1	Thai	Thai	1		3	1		1		2		2	1	Thai	Thai	1	#NULL!	3	1		1		2		2
90	33	1	Thai	Thai	1	#NULL!	6		Public health				2	2		officer	20000	1		Surat Thani	1		1	2	Thai	Thai	1		3	1		1		2		1	#NULL!			#NULL!	#NULL!	#NULL!	#NULL!		#NULL!		#NULL!		#NULL!
91	45	1	Thai	Thai	1	#NULL!	7			nurse			1	2		uncleจารย์nurse	30000	1		Chanthaburi	1		1	1	Thai	Thai	1		3	1		1		1		2	#NULL!			#NULL!	#NULL!	#NULL!	#NULL!		#NULL!		#NULL!		#NULL!
93	33	2	Thai	Thai	1	#NULL!	5	Laborer					2	2		fisheries	10000	3	uncle	Surat Thani	1		1	1	Thai	Thai	1		2	1		1		1		1	#NULL!			#NULL!	#NULL!	#NULL!	#NULL!		#NULL!		#NULL!		#NULL!
94	38	1	Thai	Thai	1	#NULL!	6		economics				2	2		economics	70000	1		Chaiyaphum	1		2	1	Thai	Thai	1		3	1		1		2		2	2	Thai	Thai	1	#NULL!	3	1		1		1		2
95	40	2	Thai	Thai	1	#NULL!	6						2	2		government officer	17000	1		Lampang	2	Influenza	1	1	Thai	Thai	1		2	1		1		1		2	#NULL!			#NULL!	#NULL!	#NULL!	#NULL!		#NULL!		#NULL!		#NULL!
97	31	1	Thai	Thai	3	#NULL!	6		BBA				2	2		housekeeper	10000	1		Pattani	1		2	1	Thai	Thai	3		2	1		1		2		1	2	Thai	Thai	3	#NULL!	2	1		1		2		1
98	42	1	Thai	Thai	1	#NULL!	6		public health				2	2			35000	1		Lampang	2		2	1	Thai	Thai	1		4	1		1		2		1	2	Thai	Thai	1	#NULL!	1	1		1		1		1
99	26	1	Thai	Thai	1	#NULL!	6		BBA				2	2		officer	15000	1		Surat Thani	2	Dengue	1	2	Thai	Thai	1		2	1		1		2		2	#NULL!			#NULL!	#NULL!	#NULL!	#NULL!		#NULL!		#NULL!		#NULL!
100	44	1	Thai	Thai	1	#NULL!	7			science			2	2		teacher	50000	1		Chaiyaphum	1		2	2	Thai	Thai	1		3	1		1		2		2	1	Thai	Thai	1	#NULL!	3	1		1		2		2
102	49	2	Thai	Thai	3	#NULL!	7			food science			2	2		government officer	65000	1		Pattani	1		2	1	Thai	Thai	3		4	1		1		1		1	2	Thai	Thai	3	#NULL!	3	1		1		1		1
103	40	1	Thai	Thai	1	#NULL!	4						2	2			6000	1		Surat Thani	2	rabies, tetanus	1	2	Thai	Thai	1		3	1		1		1		1	#NULL!			#NULL!	#NULL!	#NULL!	#NULL!		#NULL!		#NULL!		#NULL!
105	29	1	Thai	Thai	1	#NULL!	6		Sociology				1	2		Business development	30000	3	aunt	Chiangrai	2	Influenza	1	2	Thai	Thai	1		2	2	Asthma	1		2		2	#NULL!			#NULL!	#NULL!	#NULL!	#NULL!		#NULL!		#NULL!		#NULL!
106	26	2	Thai	Thai	1	#NULL!	6		Computer				2	2		officer	30000	1		Surat Thani	2	Influenza	1	2	Thai	Thai	1		4	1		1		2		1	#NULL!			#NULL!	#NULL!	#NULL!	#NULL!		#NULL!		#NULL!		#NULL!
109	20	2	Thai	Thai	2	#NULL!	6		Law				1	2		student	55000	3	cousin	Chiangmai	1		1	2	Thai	Thai	2		3	1		1		2		1	#NULL!			#NULL!	#NULL!	#NULL!	#NULL!		#NULL!		#NULL!		#NULL!
113	40	1	Thai	Thai	1	#NULL!	6		Psychology				2	2		officer	15000	1		Chiangrai	1		2	2	Thai	Thai	1		5	2	Allergy	1		2		2	2	Thai	Thai	1	#NULL!	4	2	allergy	1		2		2
114	31	1	Thai	Thai	1	#NULL!	6		Social science				1	2		social worker	50000	3	aunt	Chiangmai	2	COVID	2	1	Thai	Thai	1		3	1		1		2		1	2	Thai	Thai	1	#NULL!	3	1		1		2		1
115	25	1	Thai	Thai	1	#NULL!	6		engineering				1	2		officer	50000	3		Chiangmai	1		1	1	Thai	Thai	1		3	1		1		2		1	#NULL!			#NULL!	#NULL!	#NULL!	#NULL!		#NULL!		#NULL!		#NULL!
118	21	2	Thai	Thai	1	#NULL!	6		tourism				1	2			30000	3		Chiangrai	1		1	2	Thai	Thai	1		5	1		2	forgot about the appointment	2		1	#NULL!			#NULL!	#NULL!	#NULL!	#NULL!		#NULL!		#NULL!		#NULL!
120	39	1	Thai	Thai	1	#NULL!	4						2	2			12000	1		Chiangrai	1		1	1	ไืย	Thai	1		4	1		1		2		1	#NULL!			#NULL!	#NULL!	#NULL!	#NULL!		#NULL!		#NULL!		#NULL!
121	27	2	Thai	Thai	1	#NULL!	6		logistics				2	2		officer	30000	1		Chiangrai	1		1	1	Thai	Thai	1		2	1		1		1		2	#NULL!			#NULL!	#NULL!	#NULL!	#NULL!		#NULL!		#NULL!		#NULL!
122	32	1	Thai	Thai	1	#NULL!	7			science			1	2		government officer	21000	3	aunt	Chiangmai	2	Influenza, rabies	3	2	Thai	Thai	1		4	1		1		2		2	2	Thai	Thai	1	#NULL!	3	2		1		2		2
123	20	1	Thai	Thai	1	#NULL!	6		tourism				1	2			50000	3	sibling	Chiangrai	1		1	2	Thai	Thai	1		5	1		1		2		1	#NULL!			#NULL!	#NULL!	#NULL!	#NULL!		#NULL!		#NULL!		#NULL!
124	37	2	Thai	Thai	1	#NULL!	7			education			2	2		government officer	65000	1		Chiangrai	1		1	1	Thai	Thai	1		2	1		1		2		2	#NULL!			#NULL!	#NULL!	#NULL!	#NULL!		#NULL!		#NULL!		#NULL!
127	27	1	Thai	Thai	1	#NULL!	6		social science				1	2		social worker	15000	3	aunt	Kamphaeng Phet	1		2	1	Thai	Thai	1		2	1		1		1		1	1	Thai	Thai	1	#NULL!	1	1		1		1		1
132	22	2	Thai	Thai	1	#NULL!	6		anthopology				1	2		student	20000	3		Chiangrai	1		1	2	Thai	Thai	1		3	1		1		2		1	#NULL!			#NULL!	#NULL!	#NULL!	#NULL!		#NULL!		#NULL!		#NULL!
133	20	2	Thai	Thai	1	#NULL!	6						1	2		student	40000	3	sibling	Chiangrai​	1		1	2	Thai	Thai	1		4	1		1		2		1	#NULL!			#NULL!	#NULL!	#NULL!	#NULL!		#NULL!		#NULL!		#NULL!
134	43	1	Thai	Thai	3	#NULL!	6		Nurse				2	1	nurse		40000	1		Songkla	2	Dengue,Influenza	2	1	Thai	Thai	3		3	1		1		2		2	1	Thai	Thai	3	#NULL!	2	1		1		2		2
141	42	1	Thai	Thai	2	#NULL!	3						2	1	nurse		30000	1		Chiangrai	1		2	1	Thai	Thai	2		4	1		1		2		1	1	Thai	Thai	2	#NULL!	4	1		1		2		1
142	36	1	Thai	Thai	1	#NULL!	6		marketing				2	2		Merchant	80000	1		Songkla	1		1	1	Thai	Thai	1		3	1		1		2		2	#NULL!			#NULL!	#NULL!	#NULL!	#NULL!		#NULL!		#NULL!		#NULL!
144	35	1	Thai	Thai	1	#NULL!	6		engineering				5	2		government officer	19000	1		Lampang	1		1	2	Thai	Thai	1		3	1		1		1		2	#NULL!			#NULL!	#NULL!	#NULL!	#NULL!		#NULL!		#NULL!		#NULL!
145	40	1	Thai	Thai	3	#NULL!	6		communication arts				2	2		housekeeper	20000	1		Songkla	1		3	2	Thai	Thai	3		3	1		1		3	forgot the appointment	2	1	Thai	Thai	3	#NULL!	3	1		1		1		2
146	35	2	Thai	Thai	1	#NULL!	7			public anministration			2	2		officer	140000	1		BKK	2	Influenza	2	2	Thai	Thai	1		2	2	G6PD	1		1		2	1	Thai	Thai	1	#NULL!	2	2	allergy	1		1		2
147	43	1	Thai	Thai	1	#NULL!	6		management				2	2			10000	1		Surat Thani	1		2	1	Thai	Thai	1		3	1		1		2		2	1	Thai	Thai	1	#NULL!	5	1		1		2		1
149	48	1	Thai	Thai	1	#NULL!	6		nurse				2	1	nurse		40000	1		Chonburi	2	Influenza	2	1	Thai	Thai	1		3	1		1		2		2	2	Thai	Thai	1	#NULL!	3	1		1		2		2
150	68	1	Thai	Thai	1	#NULL!	4						2	2		freelancer	20000	2		Chiangmai	1		2	1	Thai	Thai	1		2	1		1		2		1	1	Thai	Thai	1	#NULL!	2	1		1		2		1
153	43	1	Thai	Thai	1	#NULL!	7			nurse			2	1	nurse		50000	1		BKK.	2	Influenza	1	1	Thai	Thai	1		2	1		1		1		2	#NULL!			#NULL!	#NULL!	#NULL!	#NULL!		#NULL!		#NULL!		#NULL!
155	43	1	Thai	Thai	1	#NULL!	7			nurse			2	1	nurse		100000	1		BKK.	2	Influenza	1	2	Thai	Thai	1		3	1		1		2		2	#NULL!			#NULL!	#NULL!	#NULL!	#NULL!		#NULL!		#NULL!		#NULL!
159	45	1	Thai	Thai	1	#NULL!	3						4	2		freelancer	12000	2		Surat Thani	1		1	2	Thai	Thai	1		2	1		1		1		1	#NULL!			#NULL!	#NULL!	#NULL!	#NULL!		#NULL!		#NULL!		#NULL!
160	39	2	Thai	Thai	1	#NULL!	7			early education			2	2		faculty	50000	1		Chachoengsao	1		1	2	Thai	Thai	1		2	1		1		1		1	#NULL!			#NULL!	#NULL!	#NULL!	#NULL!		#NULL!		#NULL!		#NULL!
161	37	1	Thai	Thai	1	#NULL!	6		education				4	2			30000	1		Chachoengsao	2	Influenza	2	1	Thai	Thai	1		4	1		1		2		2	2	Thai	ไทน	1	#NULL!	3	1		1		2		2
162	52	2	Thai	Thai	1	#NULL!	7			MBA			2	2		Merchant	15000	1		Chachoengsao	1		1	2	Thai	Thai	1		3	2	Allergy	1		2		2	#NULL!			#NULL!	#NULL!	#NULL!	#NULL!		#NULL!		#NULL!		#NULL!
163	32	1	Thai	Thai	1	#NULL!	4						2	2		nanny	20000	1		Surat Thani	1		2	1	Thai	Thai	1		3	1		1		2		1	2	Thai	Thai	1	#NULL!	3	1		1		2		1
164	41	1	Thai	Thai	1	#NULL!	7			education			2	2		teacher	45000	1		Chachoengsao	1		2	2	Thai	Thai	1		3	1		1		2		2	1	Thai	Thai	1	#NULL!	3	1		1		2		2
165	42	1	Thai	Thai	3	#NULL!	6		early education				2	2		teacher	30000	1		Chachoengsao	1		1	1	Thai	Thai	3		4	1		1		2		2	#NULL!			#NULL!	#NULL!	#NULL!	#NULL!		#NULL!		#NULL!		#NULL!
166	41	2	Thai	Thai	1	#NULL!	7			education			2	2		teacher	40000	1		Chachoengsao	1		1	1	Thai	Thai	1		4	1		1		2		2	#NULL!			#NULL!	#NULL!	#NULL!	#NULL!		#NULL!		#NULL!		#NULL!
167	40	1	Thai	Thai	1	#NULL!	6		IT				2	2		government officer	65000	1		Chachoengsao	1		1	2	Thai	Thai	1		3	2	hypersensitivity	1		2		2	#NULL!			#NULL!	#NULL!	#NULL!	#NULL!		#NULL!		#NULL!		#NULL!
168	52	2	Thai	Thai	1	#NULL!	7			MBA			2	2		Merchant	15000	1		Chachoengsao	1		2	2	Thai	Thai	1		3	2	Allergy	1		2		2	1	Thai	Thai	1	#NULL!	3	2	allergy	1		2		2
169	45	1	Thai	Thai	1	#NULL!	7			psychology			2	2		faculty	35000	1		Chachoengsao	1		2	1	Thai	Thai	1		3	2	Allergy	1		2		2	2	Thai	Thai	1	#NULL!	3	2	allergy	1		2		2
170	35	1	Thai	Thai	1	#NULL!	5	Computer					2	2		housekeeper	9000	1		Chachoengsao	2	Influenza	2	2	Thai	Thai	1		3	1		1		2		2	1	Thai	Thai	1	#NULL!	1	1		1		1		2
172	32	1	Thai	Thai	1	#NULL!	6		early education				2	2		housekeeper	15000	1		Chachoengsao	1		2	2	Thai	Thai	1		2	1		1		1		2	1	Thai	Thai	1	#NULL!	3	1		1		1		2
173	33	1	Thai	Thai	1	#NULL!	6		early education				1	2		teacher	30000	1		Chachoengsao	1		1	1	Thai	Thai	1		3	1		1		2		1	#NULL!			#NULL!	#NULL!	#NULL!	#NULL!		#NULL!		#NULL!		#NULL!
174	44	1	Thai	Thai	1	#NULL!	7			early education			2	2		government officer	30000	1		Chachoengsao	2	Influenza	1	1	Thai	Thai	1		2	1		1		1		2	#NULL!			#NULL!	#NULL!	#NULL!	#NULL!		#NULL!		#NULL!		#NULL!
175	38	2	Thai	Thai	1	#NULL!	6		IT				2	2		educator	30000	1		Chachoengsao	1		1	2	Thai	Thai	1		3	2	Allergy	1		2		2	#NULL!			#NULL!	#NULL!	#NULL!	#NULL!		#NULL!		#NULL!		#NULL!
176	40	2	Thai	Thai	1	#NULL!	3						2	2		freelancer	20000	1		Chachoengsao	1		1	2	Thai	Thai	1		5	1		1		2		1	#NULL!			#NULL!	#NULL!	#NULL!	#NULL!		#NULL!		#NULL!		#NULL!
177	32	2	Thai	Thai	1	#NULL!	3						2	2		farmer	15000	1		Chachoengsao	1		1	1	Thai	Thai	1		3	1		1		1		2	#NULL!			#NULL!	#NULL!	#NULL!	#NULL!		#NULL!		#NULL!		#NULL!
178	48	1	Thai	Thai	1	#NULL!	7			statistics			2	2		faculty	120000	1		Chachoengsao	1		2	1	Thai	Thai	1		5	1		1		2		1	2	Thai	Thai	1	#NULL!	3	1		1		2		1
179	38	2	Thai	Thai	1	#NULL!	6		IT				2	2		educator	30000	1		Chachoengsao	1		1	2	Thai	Thai	1		3	1		1		2		2	#NULL!			#NULL!	#NULL!	#NULL!	#NULL!		#NULL!		#NULL!		#NULL!
181	46	1	Thai	Thai	1	#NULL!	6		BBA				2	2		freelancer	20000	1		Chachoengsao	2	Influenza	1	1	Thai	Thai	1		2	2	Thyriodism	1		1		2	#NULL!			#NULL!	#NULL!	#NULL!	#NULL!		#NULL!		#NULL!		#NULL!
182	50	2	Thai	Thai	1	#NULL!	6		engineering				2	2		own business	15000	1		Chaiyaphum	1		1	2	Thai	Thai	1		3	1		1		2		2	#NULL!			#NULL!	#NULL!	#NULL!	#NULL!		#NULL!		#NULL!		#NULL!
183	48	2	Thai	Thai	1	#NULL!	7			engineering			2	2		faculty	80000	1		Chachoengsao	1		2	1	Thai	Thai	1		5	2	Allergy	1		2		2	2	Thai	Thai	1	#NULL!	3	2	allergy	1		1		2
184	35	1	Thai	Thai	1	#NULL!	3						1	2		own business	15000	1		Chachoengsao	1		1	1	Thai	Thai	1		3	1		1		2		1	#NULL!			#NULL!	#NULL!	#NULL!	#NULL!		#NULL!		#NULL!		#NULL!
185	43	1	Thai	Thai	1	#NULL!	7			cirriculum development			1	2		teacher	46000	3	aunt	Kanchanaburi	1		2	1	Thai	Thai	1		3	1		1		2		1	2	Thai	Thai	1	#NULL!	3	1		1		2		1
187	40	2	Thai	ไมย	1	#NULL!	4						2	2		officer	20000	1		Chachoengsao	2	Influenza	1	2	Thai	Thai	1		3	1		1		2		2	#NULL!			#NULL!	#NULL!	#NULL!	#NULL!		#NULL!		#NULL!		#NULL!
189	46	1	Thai	Thai	1	#NULL!	7			cirriculum development			2	2		faculty	37000	1		Chachoengsao	1		1	1	Thai	Thai	1		4	1		1		2		2	#NULL!			#NULL!	#NULL!	#NULL!	#NULL!		#NULL!		#NULL!		#NULL!
191	49	1	Thai	Thai	1	#NULL!	6		Chemistry				2	2		officer	60000	3	aunt	Surat Thani	1		1	1	Thai	Thai	1		3	1		1		1		1	#NULL!			#NULL!	#NULL!	#NULL!	#NULL!		#NULL!		#NULL!		#NULL!
192	43	1	ไทน	Thai	1	#NULL!	4						5	1	Practical nurse		25000	1		Chachoengsao	2	Influenza	1	1	Thai	Thai	1		5	1		1		2		2	#NULL!			#NULL!	#NULL!	#NULL!	#NULL!		#NULL!		#NULL!		#NULL!
194	36	1	Thai	Thai	1	#NULL!	7			midwifery			5	1	nurse		40000	1		Narathiwat	1		1	2	Thai	Thai	1		2	1		1		2		2	#NULL!			#NULL!	#NULL!	#NULL!	#NULL!		#NULL!		#NULL!		#NULL!
195	35	1	Thai	Thai	3	#NULL!	7			nurse			2	1	nurse faculty		50000	1		Narathiwat	2	Influenza	2	2	Thai	Thai	3		2	1		1		1		2	2	Thai	Thai	3	#NULL!	3	1		1		1		2
196	30	1	Thai	Thai	1	#NULL!	3						1	2		freelancer	12000	1		Chachoengsao	1		1	1	Thai	Thai	1		3	1		1		2		1	#NULL!			#NULL!	#NULL!	#NULL!	#NULL!		#NULL!		#NULL!		#NULL!
197	50	1	Thai	Thai	1	#NULL!	7			nurse			2	1			100000	1		Narathiwat	1		1	2	Thai	Thai	1		4	1		1		2		2	#NULL!			#NULL!	#NULL!	#NULL!	#NULL!		#NULL!		#NULL!		#NULL!
199	37	1	Thai	Thai	1	#NULL!	6		nurse				2	1	nurse		40000	1		Narathiwat	1		3	2	Thai	ๆทย	1		4	1		1		1		1	1	Thai	Thai	1	#NULL!	3	1		1		1		1
200	37	1	Thai	Thai	3	#NULL!	7			nurse			2	1	nurse		50000	1		Narathiwat	2	Influenza	3	2	Thai	Thai	3		4	1		1		1		2	2	Thai	Thai	3	#NULL!	3	1		1		1		2
201	36	1	Thai	Thai	3	#NULL!	6		nurse				2	1	nurse		35000	1		Narathiwat	2	MMR	2	2	Thai	Thai	3		3	1		1		1		1	2	Thai	Thai	3	#NULL!	2	1		1		1		1
202	34	1	Thai	Thai	3	#NULL!	6		Nurse				2	1	nurse		70000	1		Narathiwat	1		2	1	Thai	Thai	3		3	1		1		1		1	2	Thai	Thai	3	#NULL!	3	1		1		1		1
203	49	1	Thai	Thai	3	#NULL!	6		nurse				2	1	nurse		48000	1		Narathiwat	1		2	1	Thai	Thai	3		5	1		1		2		2	2	Thai	Thai	3	#NULL!	3	2	G6PD	1		2		1
205	47	1	Thai	Thai	3	#NULL!	6		Art				2	2		housekeeper	20000	1		Narathiwat	2	Influenza	2	2	Thai	Thai	3		5	2	Allergy	1		2		2	2	Thai	Thai	3	#NULL!	4	1		1		2		2
206	35	1	Thai	Thai	3	#NULL!	6		nurse				2	1	nurse		50000	1		Narathiwat	2	Influenza, MMR	2	1	Thai	Thai	3		3	1		1		1		2	2	Thai	Thai	3	#NULL!	3	1		1		1		2
207	36	1	Thai	Thai	3	#NULL!	5	Practical nurse					2	1	Practical nurse		11000	1		Narathiwat	2	Influenza, MMR	2	2	Thai	Thai	3		3	1		1		1		2	2	Thai	Thai	3	#NULL!	3	1		1		1		2
208	41	1	Thai	Thai	1	#NULL!	7					nurse	2	1	nurse		80000	1		Songkla	2	Influenza, tetanus	1	1	Thai	Thai	1		4	1		1		2		2	#NULL!			#NULL!	#NULL!	#NULL!	#NULL!		#NULL!		#NULL!		#NULL!
209	48	1	Thai	Thai	3	#NULL!	6		nurse				3	1	nurse		50000	1		Narathiwat	1		1	2	Thai	Thai	3		4	1		1		3	Got infected by COVID before the 2rd shot	1	#NULL!			#NULL!	#NULL!	#NULL!	#NULL!		#NULL!		#NULL!		#NULL!
210	52	2	Thai	Thai	1	#NULL!	4						3	2		soldier	20000	1		Chonburi	1		1	2	Thai	Thai	1		4	1		1		2		1	#NULL!			#NULL!	#NULL!	#NULL!	#NULL!		#NULL!		#NULL!		#NULL!
211	32	2	Thai	Thai	3	#NULL!	6		law				2	1	transport helper		6600	1		Narathiwat	2	covid	3	2	Thai	Thai	3		3	1		1		2		2	2	Thai	Thai	3	#NULL!	2	1		1		2		1
212	36	1	Thai	Thai	1	#NULL!	6		early education				2	2		teacher	30000	1		Khon Kaen	1		1	1	Thai	Thai	1		3	1		1		2		2	#NULL!			#NULL!	#NULL!	#NULL!	#NULL!		#NULL!		#NULL!		#NULL!
213	41	1	Thai	Thai	1	#NULL!	6		science				2	2		own business	50000	1		Loei	2	Influenza	1	2	Thai	Thai	1		2	1		1		1		2	#NULL!			#NULL!	#NULL!	#NULL!	#NULL!		#NULL!		#NULL!		#NULL!
214	39	1	Thai	Thai	1	#NULL!	6		early education				2	2		teacher	17639	1		Loei	2	covid	1	1	Thai	Thai	1		2	2		1		1		2	#NULL!			#NULL!	#NULL!	#NULL!	#NULL!		#NULL!		#NULL!		#NULL!
216	37	1	Thai	Thai	1	#NULL!	6		BBA				2	2			30000	1		Loei	1		1	2	Thai	Thai	1		3	1		1		2		2	#NULL!			#NULL!	#NULL!	#NULL!	#NULL!		#NULL!		#NULL!		#NULL!
218	40	1	Thai	Thai	1	#NULL!	6		educattion				2	2			17000	1		Khon Kaen	1		1	1	Thai	Thai	1		3	1		1		1		2	#NULL!			#NULL!	#NULL!	#NULL!	#NULL!		#NULL!		#NULL!		#NULL!
219	37	1	Thai	Thai	1	#NULL!	6		architecture				5	2		own business	40000	1		Loei	1		1	2	Thai	Thai	1		3	1		1		1		2	#NULL!			#NULL!	#NULL!	#NULL!	#NULL!		#NULL!		#NULL!		#NULL!
220	29	1	Thai	Thai	2	#NULL!	6		law				1	2		social worker	15500	1		Chiangmai	1		1	1	Thai	Thai	1		3	1		1		2		1	#NULL!			#NULL!	#NULL!	#NULL!	#NULL!		#NULL!		#NULL!		#NULL!
222	42	1	Thai	Thai	1	#NULL!	6		early education				5	2		teacher	15000	1		Loei	1		1	2	Thai	Thai	1		5	1		1		2		2	#NULL!			#NULL!	#NULL!	#NULL!	#NULL!		#NULL!		#NULL!		#NULL!
223	25	1	Thai	Thai	1	#NULL!	2						1	2			9000	3	aunt	Nonthaburi	2		1	1	Thai	Thai	1		2	1		1		1		2	#NULL!			#NULL!	#NULL!	#NULL!	#NULL!		#NULL!		#NULL!		#NULL!
224	34	1	Thai	Thai	1	#NULL!	5	Accountant					1	2		freelancer	20000	1		Chachoengsao	1		2	2	Thai	Thai	1		4	1		1		2		1	1	Thai	Thai	1	#NULL!	3	1		1		2		1
225	48	1	Thai	Thai	1	#NULL!	6		HR				2	2		government officer	30000	1		Chachoengsao	1		1	1	Thai	Thai	1		4	2	Allergy	1		2		2	#NULL!			#NULL!	#NULL!	#NULL!	#NULL!		#NULL!		#NULL!		#NULL!
226	44	1	Thai	Thai	1	#NULL!	6		education				2	2		teacher	30000	1		Chachoengsao	1		2	2	Thai	Thai	1		4	1		1		2		2	2	Thai	Thai	1	#NULL!	4	1		1		2		2
228	40	1	Thai	Thai	1	#NULL!	4						2	2			28000	1		Chachoengsao	2	Influenza	1	2	Thai	Thai	1		3	1		1		2		1	#NULL!			#NULL!	#NULL!	#NULL!	#NULL!		#NULL!		#NULL!		#NULL!
229	49	1	Thai	Thai	1	#NULL!	6		public administration				2	2		own business	50000	1		Kanchanaburi	2	covid	1	2	Thai	Thai	1		2	1		1		1		2	#NULL!			#NULL!	#NULL!	#NULL!	#NULL!		#NULL!		#NULL!		#NULL!
230	45	1	Thai	Thai	1	#NULL!	2						4	2		freelancer	9000	2		Surat Thani	1		1	2	Thai	Thai	1		2	1		1		1		1	#NULL!			#NULL!	#NULL!	#NULL!	#NULL!		#NULL!		#NULL!		#NULL!
231	47	1	Thai	Thai	1	#NULL!	6		HR				2	2		government officer	30000	1		Chachoengsao	1		1	1	Thai	Thai	1		4	2	Allergy	1		2		2	#NULL!			#NULL!	#NULL!	#NULL!	#NULL!		#NULL!		#NULL!		#NULL!
232	26	1	Thai	Thai	1	#NULL!	6		Biology				2	2		officer	12000	3	aunt	Surat Thani	1		1	2	Thai	Thai	1		2	1		1		2		2	#NULL!			#NULL!	#NULL!	#NULL!	#NULL!		#NULL!		#NULL!		#NULL!
235	45	1	Thai	Thai	1	#NULL!	7			development strategy			2	2		government officer	45000	1		Loei	1		3	2	Thai	Thai	1		5	1		1		2		1	2	Thai	Thai	1	#NULL!	4	1		1		2		1
236	50	1	Thai	Thai	1	#NULL!	4						1	2			30000	1		Chachoengsao	2		1	1	Thai	Thai	1		5	1		1		2		2	#NULL!			#NULL!	#NULL!	#NULL!	#NULL!		#NULL!		#NULL!		#NULL!
237	48	1	Thai	Thai	1	#NULL!	7			education administration			1	2		teacher	40000	1		Chonburi	1		1	1	Thai	Thai	1		4	1		1		2		2	#NULL!			#NULL!	#NULL!	#NULL!	#NULL!		#NULL!		#NULL!		#NULL!
239	20	1	Thai	Thai	1	#NULL!	4						1	2		freelancer	10000	1		Surat Thani	1		1	1	Thai	Thai	1		2	1		1		2		1	#NULL!			#NULL!	#NULL!	#NULL!	#NULL!		#NULL!		#NULL!		#NULL!
240	40	1	Thai	Thai	1	#NULL!	6		medical technique				2	1	med tech		30000	1		BKK	2	Influenza	1	2	Thai	Thai	1		2	1		1		2		2	#NULL!			#NULL!	#NULL!	#NULL!	#NULL!		#NULL!		#NULL!		#NULL!
241	46	1	Thai	Thai	3	#NULL!	7						3	1	nurse		80000	1		Narathiwat	2	Influenza	2	1	Thai	Thai	3		4	1		1		2		2	1	Thai	Thai	3	#NULL!	3	1		1		2		2
242	30	1	Thai	Thai	3	#NULL!	6		nurse				2	1	nurse		25000	3	aunt	Narathiwat	2	Influenza	1	1	Thai	Thai	3		3	1		1		1		1	#NULL!			#NULL!	#NULL!	#NULL!	#NULL!		#NULL!		#NULL!		#NULL!
246	43	1	Thai	Thai	1	#NULL!	6		management				2	2		government officer	40000	1		Chaiyaphum	1		2	2	Thai	Thai	1		5	1		1		2		1	1	Thai	Thai	1	#NULL!	3	1		1		2		1
247	21	1	Thai	Thai	1	#NULL!	6		nurse				1	1	student		25000	3	cousin	Nakhon Pathom	2	Influenza	1	1	Thai	Thai	1		4	1		1		2		1	#NULL!			#NULL!	#NULL!	#NULL!	#NULL!		#NULL!		#NULL!		#NULL!
248	34	1	Thai	Thai	3	#NULL!	6		nurse				2	1	nurse		40000	1		Narathiwat	2	Influenza	3	2	Thai	Thai	3		3	1		1		1		1	2	Thai	Thai	3	#NULL!	3	1		1		1		1
250	41	1	Thai	Thai	1	#NULL!	6		public health				5	1	public health		34000	1		Kanchanaburi	1		3	2	Thai	Thai	1		5	1		1		2		2	2	Thai	Thai	1	#NULL!	4	1		1		2		2
251	37	1	Thai	Thai	1	#NULL!	7			politics			5	1	public health		30000	1		Kanchanaburi	2	Influenza	1	2	Thai	Thai	1		3	1		1		2		2	#NULL!			#NULL!	#NULL!	#NULL!	#NULL!		#NULL!		#NULL!		#NULL!
252	38	1	Thai	Thai	1	#NULL!	5	Public health					2	1	public health		50000	1		Kanchanaburi	1		1	2	Thai	Thai	1		2	2	Allergy	1		1		1	#NULL!			#NULL!	#NULL!	#NULL!	#NULL!		#NULL!		#NULL!		#NULL!
253	25	1	Thai	Thai	1	#NULL!	6		nurse				1	1	nurse		20000	1		Kanchanaburi	1		2	2	Thai	Thai	1		1	1		1		2		2	2	Thai	Thai	1	#NULL!	3	2		1		2		2
254	27	1	Thai	Thai	1	#NULL!	4						5	2		Merchant	15000	1		Kanchanaburi	1		1	2	Thai	Thai	1		3	1		1		1		1	#NULL!			#NULL!	#NULL!	#NULL!	#NULL!		#NULL!		#NULL!		#NULL!
255	50	1	Thai	Thai	1	#NULL!	4						2	2		freelancer	6000	1		Kanchanaburi	2	DT	2	1	Thai	Thai	1		4	1		1		2		1	2	Thai	Thai	1	#NULL!	5	1		1		2		2
256	52	2	Thai	Thai	1	#NULL!	6		BBA				5	2		soldier	40000	1		Kanchanaburi	2	Influenza	1	2	Thai	Thai	1		3	1		1		2		2	#NULL!			#NULL!	#NULL!	#NULL!	#NULL!		#NULL!		#NULL!		#NULL!
257	45	2	Thai	Thai	1	#NULL!	6		BBA				2	1	government officer		40000	1		Kanchanaburi	1		2	2	Thai	Thai	1		2	2	Allergy	1		1		1	1	Thai	Thai	1	#NULL!	1	1		1		1		2
258	41	1	Thai	Thai	1	#NULL!	5	Computer					2	1	officer		10000	1		Kanchanaburi	1		1	2	Thai	Thai	1		2	1		1		1		1	#NULL!			#NULL!	#NULL!	#NULL!	#NULL!		#NULL!		#NULL!		#NULL!
259	40	1	Thai	Thai	1	#NULL!	5	Practical nurse					2	1	Practical nurse		30000	1		Si Sa Ket	1		1	2	Thai	Thai	1		3	1		1		2		1	#NULL!			#NULL!	#NULL!	#NULL!	#NULL!		#NULL!		#NULL!		#NULL!
261	45	1	Thai	Thai	3	#NULL!	7			public administration			2	2		government officer	100000	1		Narathiwat	1		2	1	Thai	Thai	3		5	1		1		2		1	2			3	#NULL!	5	1		1		2		1
265	50	1	Thai	Thai	1	#NULL!	2						3	2		own business	10000	2		Kanchanaburi	2		1	1	Thai	Thai	1		4	2	Myocarditis, allergy	2	schedule conflict	2		1	#NULL!			#NULL!	#NULL!	#NULL!	#NULL!		#NULL!		#NULL!		#NULL!
266	30	1	Thai	Thai	1	#NULL!	6		education				1	2		officer	15000	3	aunt	Kanchanaburi	1		1	2	Thai	Thai	1		3	1		1		1		1	#NULL!			#NULL!	#NULL!	#NULL!	#NULL!		#NULL!		#NULL!		#NULL!
270	25	1	Thai	Thai	1	#NULL!	3						2	2		officer	10000	1		Surat Thani	1		1	2	Thai	Thai	1		3	1		1		1		1	#NULL!			#NULL!	#NULL!	#NULL!	#NULL!		#NULL!		#NULL!		#NULL!
271	30	1	Thai	Thai	1	#NULL!	6		public health				1	1	public health		21030	3	aunt	Ratchaburi	2	Influenza	1	1	Thai	Thai	1		3	1		1		2		1	#NULL!			#NULL!	#NULL!	#NULL!	#NULL!		#NULL!		#NULL!		#NULL!
276	34	1	Thai	Thai	1	#NULL!	6		English language				1	2		teacher	20190	3	aunt	Kanchanaburi	1		1	1	Thai	Thai	1		3	2	Allergy	1		2		1	#NULL!			#NULL!	#NULL!	#NULL!	#NULL!		#NULL!		#NULL!		#NULL!
277	35	2	Thai	Thai	1	#NULL!	5	Auto mechanic					2	2		officer	20000	1		Kanchanaburi	1		1	2	Thai	Thai	1		3	1		1		1		1	#NULL!			#NULL!	#NULL!	#NULL!	#NULL!		#NULL!		#NULL!		#NULL!
278	31	1	Thai	Thai	1	#NULL!	6		PR				1	2		officer	50000	1		Surat Thani	1		1	2	Thai	Thai	1		3	1		1		2		2	#NULL!			#NULL!	#NULL!	#NULL!	#NULL!		#NULL!		#NULL!		#NULL!
279	38	1	Thai	Thai	1	#NULL!	6						1	2		officer	10000	3	aunt	Surat Thani	1		1	2	Thai	Thai	1		3	1		1		1		1	#NULL!			#NULL!	#NULL!	#NULL!	#NULL!		#NULL!		#NULL!		#NULL!
280	25	1	Thai	Thai	3	#NULL!	3						1	2		officer	15000	1		Chumphon	1		2	1	Thai	Thai	3		2	1		1		2		1	1	Thai	Thai	3	#NULL!	2	1		1		1		1
281	28	2	Thai	Thai	1	#NULL!	6		public administration				1	2		officer	12000	3	uncle	Surat Thani	1		1	2	Thai	Thai	1		1	1		1		1		1	#NULL!			#NULL!	#NULL!	#NULL!	#NULL!		#NULL!		#NULL!		#NULL!
282	35	2	Thai	Thai	1	#NULL!	6						1	2		freelancer	20000	1		Surat Thani	1		1	2	Thai	Thai	1		3	1		1		1		2	#NULL!			#NULL!	#NULL!	#NULL!	#NULL!		#NULL!		#NULL!		#NULL!
283	44	1	Thai	Thai	1	#NULL!	7			public health			3	2		faculty	100000	1		Khon Kaen	1		2	2	Thai	Thai	1		3	1		1		2		2	1	Thai	Thai	1	#NULL!	3	1		1		1		1
285	34	1	Thai	Thai	1	#NULL!	4						2	2		officer	32000	1		Ratchaburi	1		1	1	Thai	Thai	1		3	1		2	did not know about the vaccine schedule	2		1	#NULL!			#NULL!	#NULL!	#NULL!	#NULL!		#NULL!		#NULL!		#NULL!
287	33	2	Thai	Thai	1	#NULL!	4						2	2		officer	45000	1		Ratchaburi	1		1	1	Thai	Thai	1		3	1		1		2		1	#NULL!			#NULL!	#NULL!	#NULL!	#NULL!		#NULL!		#NULL!		#NULL!
288	45	1	Thai	Thai	1	#NULL!	7			public administration			2	2		government officer	70000	1		Chaiyaphum	1		2	1	Thai	Thai	1		3	1		1		2		2	2	Thai	Thai	1	#NULL!	3	1		1		2		2
289	28	2	Thai	Thai	1	#NULL!	6		electronic				2	2		freelancer	14000	3	sibling	Surat Thani	1		1	2	Thai	Thai	1		3	1		1		2		2	#NULL!			#NULL!	#NULL!	#NULL!	#NULL!		#NULL!		#NULL!		#NULL!
290	24	1	Thai	Thai	1	#NULL!	3						1	2		officer	20000	3	sibling	Surat Thani	1		1	2	Thai	Thai	1		4	1		1		1		1	#NULL!			#NULL!	#NULL!	#NULL!	#NULL!		#NULL!		#NULL!		#NULL!
291	28	1	Thai	Thai	2	#NULL!	4						2	2			5000	1		Kanchanaburi	1		1	2	Thai	Thai	1		3	1		1		1		2	#NULL!			#NULL!	#NULL!	#NULL!	#NULL!		#NULL!		#NULL!		#NULL!
293	26	1	Thai	Thai	1	#NULL!	6		logistics				1	2		officer	15000	3	uncle	Chumphon	1		1	2	Thai	Thai	1		3	1		1		1		1	#NULL!			#NULL!	#NULL!	#NULL!	#NULL!		#NULL!		#NULL!		#NULL!
296	32	2	Thai	Thai	1	#NULL!	5	electronic					2	2		officer	16000	1		Ratchaburi	2	DT	1	2	Thai	Thai	1		2	1		1		1		1	#NULL!			#NULL!	#NULL!	#NULL!	#NULL!		#NULL!		#NULL!		#NULL!
297	49	1	Thai	Thai	1	#NULL!	6		science				2	1	Practical nurse		40000	1		BKK	1		1	2	Thai	Thai	1		5	1		1		2		1	#NULL!			#NULL!	#NULL!	#NULL!	#NULL!		#NULL!		#NULL!		#NULL!
298	28	1	Thai	Thai	1	#NULL!	4						2	2			18000	3	aunt	Surat Thani	2		3	1	Thai	Thai	1		3	1		2		3		1	1	Thai	Thai	1	#NULL!	2	1		2		1		1
299	33	1	Thai	Thai	1	#NULL!	6		education				2	2		teacher	50000	1		Kanchanaburi	1		1	1	Thai	Thai	1		3	1		1		2		1	#NULL!			#NULL!	#NULL!	#NULL!	#NULL!		#NULL!		#NULL!		#NULL!
301	24	1	Thai	Thai	1	#NULL!	3						1	2			7500	1		Kanchanaburi	1		1	1	Thai	Thai	1		3	2	Asthma	1		1		2	#NULL!			#NULL!	#NULL!	#NULL!	#NULL!		#NULL!		#NULL!		#NULL!
302	26	1	Thai	Thai	1	#NULL!	3						2	2		Merchant	6000	1		Kanchanaburi	1		2	1	Thai	Thai	1		3	1		1		1		1	2	Thai	Thai	1	#NULL!	3	1		1		1		1
305	36	1	Thai	Thai	1	#NULL!	3						2	2		farmer	6000	1		Kanchanaburi	1		3	2	Thai	Thai	1		4	1		1		1		2	2	Thai	Thai	1	#NULL!	3	1		1		1		2
306	30	1	Thai	Thai	1	#NULL!	3						2	2		officer	45000	1		Kanchanaburi	1		2	1	Thai	Thai	1		4	1		1		2		1	2	Thai	Thai	1	#NULL!	3	1		2	forgot about the appointment	1		1
307	24	1	Thai	Thai	1	#NULL!	4						2	2		freelancer	9000	1		Kanchanaburi	1		2	1	Thai	Thai	1		3	1		1		1		1	1	Thai	Thai	1	#NULL!	3	1		1		1		1
308	43	1	Thai	Thai	1	#NULL!	6		environment				2	2		officer	800000	1		Chachoengsao	2	Influenza	1	2	Thai	Thai	1		2	1		1		1		2	#NULL!			#NULL!	#NULL!	#NULL!	#NULL!		#NULL!		#NULL!		#NULL!
312	38	1	Thai	Thai	1	#NULL!	2						4	2		housekeeper	11500	1		Kanchanaburi	1		1	1	Thai	Thai	1		4	1		1		2		1	#NULL!			#NULL!	#NULL!	#NULL!	#NULL!		#NULL!		#NULL!		#NULL!
313	51	1	Thai	Thai	1	#NULL!	3						4	2			70001	1		Kanchanaburi	1		1	1	Thai	Thai	1		4	1		1		2		2	#NULL!			#NULL!	#NULL!	#NULL!	#NULL!		#NULL!		#NULL!		#NULL!
314	35	1	Thai	Thai	1	#NULL!	3						3	2		freelancer	9000	1		Kanchanaburi	1		2	1	Thai	Thai	1		4	1		1		1		1	2	Thai	Thai	1	#NULL!	2	1		1		1		1
315	27	2	Thai	Thai	1	#NULL!	3						1	2		freelancer	12000	3	sibling	Chumphon	1		1	2	Thai	Thai	1		3	1		1		2		1	#NULL!			#NULL!	#NULL!	#NULL!	#NULL!		#NULL!		#NULL!		#NULL!
318	60	1	Thai	Thai	1	#NULL!	2						2	2		housekeeper	1000	2		Nakhon Ratchasima	1		1	2	Thai	Thai	1		4	1		2	had no money	3		1	#NULL!			#NULL!	#NULL!	#NULL!	#NULL!		#NULL!		#NULL!		#NULL!
321	25	1	Thai	Thai	1	#NULL!	6		art				1	2		officer	45000	3	uncle	BKK	1		2	1	Thai	Thai	1		5	1		1		2		2	1	Thai	Thai	1	#NULL!	3	1		1		2		2
323	31	1	Thai	Thai	1	#NULL!	5	Hotel service					1	2		freelancer	10000	1		Surat Thani	1		3	1	Thai	Thai	1		4	1		1		1		1	2	Thai	ไทน	1	#NULL!	3	1		1		1		1
325	37	1	Thai	Thai	1	#NULL!	6		art				1	2			100000	3	aunt	Ayutthaya	1		2	1	Thai	Thai	1		5	1		1		2		2	1	Thai	Thai	1	#NULL!	3	1		1		2		2
326	55	1	Thai	Thai	1	#NULL!	2						2	2		housekeeper	9000	2		Ubon Ratchathani	1		1	2	Thai	Thai	1		2	1		1		1		1	#NULL!			#NULL!	#NULL!	#NULL!	#NULL!		#NULL!		#NULL!		#NULL!
327	19	1	Thai	Thai	1	#NULL!	4						1	2		student	30000	3	sibling	Sing buri	1		1	1	Thai	Thai	1		5	1		1		2		1	#NULL!			#NULL!	#NULL!	#NULL!	#NULL!		#NULL!		#NULL!		#NULL!
329	24	1	Thai	Thai	1	#NULL!	6		BBA				1	2			50000	3	uncle	Trad	1		1	2	Thai	Thai	1		2	1		1		2		2	#NULL!			#NULL!	#NULL!	#NULL!	#NULL!		#NULL!		#NULL!		#NULL!
330	44	1	Thai	Thai	2	#NULL!	6		nurse				2	1	nurse		100000	1		Phitsanulok	2	Influenza	2	2	Thai	Thai	4	Science	3	2	Allergy	1		2		2	1	Thai	Thai	2	#NULL!	3	2	ADHD	1		2		2
332	25	1	Thai	Thai	1	#NULL!	6		BBA				1	2		officer	20000	3	aunt	BKK	2		2	2	Thai	Thai	1		2	1		1		1		2	1	Thai	Thai	1	#NULL!	3	1		1		2		2
333	45	1	Thai	Thai	1	#NULL!	4						2	2			20000	1		Trad	1		1	1	Thai	Thai	1		3	1		1		2		2	#NULL!			#NULL!	#NULL!	#NULL!	#NULL!		#NULL!		#NULL!		#NULL!
334	45	1	Thai	Thai	1	#NULL!	6						2	1	nurse		40000	1		Phitsanulok	2	Influenza	2	2	Thai	Thai	1		5	1		1		2		2	2	Thai	Thai	1	#NULL!	3	1		1		2		2
335	36	1	Thai	Thai	1	#NULL!	7						2	2		teacher	20000	1		Chiangrai	1		1	1	Thai	Thai	1		2	1		1		1		2	#NULL!			#NULL!	#NULL!	#NULL!	#NULL!		#NULL!		#NULL!		#NULL!
338	48	1	Thai	Thai	1	#NULL!	4						4	2		farmer	5000	3	aunt	Kanchanaburi	1		1	2	Thai	Thai	1		4	1		2	had no one to take to get the vaccine	1		1	#NULL!			#NULL!	#NULL!	#NULL!	#NULL!		#NULL!		#NULL!		#NULL!
340	63	1	Thai	Thai	1	#NULL!	2						2	2		Merchant	10000	2		Surat Thani	2	Influenza	1	2	Thai	Thai	1		2	1		1		2		2	#NULL!			#NULL!	#NULL!	#NULL!	#NULL!		#NULL!		#NULL!		#NULL!
341	35	1	Thai	Thai	1	#NULL!	6		IT				2	2		teacher	100000	1		BKK	2	Influenza	2	1	Thai	Thai	1		3	1		1		2		2	1	Thai	Thai	1	#NULL!	2	1		1		1		2
342	44	1	Thai	Thai	1	#NULL!	6		nurse				2	1	nurse		70000	1		Kamphaeng Phet	2	Influenza	1	2	Thai	Thai	1		3	2	OSA	1		2		2	#NULL!			#NULL!	#NULL!	#NULL!	#NULL!		#NULL!		#NULL!		#NULL!
343	39	1	Thai	Thai	1	#NULL!	6		nurse				2	1	nurse		50000	1		Phitsanulok	1		2	2	Thai	Thai	1		3	1		1		2		2	2	Thai	Thai	1	#NULL!	3	1		1		1		2
344	40	1	Thai	Thai	1	#NULL!	6						2	2			120000	1		BKK	1		1	2	Thai	Thai	1		5	1		1		2		2	#NULL!			#NULL!	#NULL!	#NULL!	#NULL!		#NULL!		#NULL!		#NULL!
345	44	1	Thai	Thai	1	#NULL!	6		art				2	2		teacher	50000	1		BKK	2	Influenza	2	2	Thai	Thai	1		3	2	CHD	1		2		2	2	Thai	Thai	1	#NULL!	2	1		1		1		2
347	27	1	Thai	Thai	3	#NULL!	6		microbiology				1	2		officer	20000	3	sibling	Songkla	1		2	2	Thai	Thai	3		3	1		1		1		1	1	Thai	Thai	3	#NULL!	5	1		1		1		1
348	47	1	Thai	Thai	3	#NULL!	3						2	2		officer	40000	1		Songkla	1		1	2	Thai	Thai	3		4	1		1		1		1	#NULL!			#NULL!	#NULL!	#NULL!	#NULL!		#NULL!		#NULL!		#NULL!
350	38	1	Thai	ไมย	1	#NULL!	7			psychology			2	2		teacher	60000	1		Chonburi	1		2	1	Thai	Thai	1		3	1		1		2		2	1	Thai	Thai	1	#NULL!	3	1		1		1		2
353	21	1	Thai	Thai	1	#NULL!	4						1	2		student	30000	3	cousin	Ratchaburi	1		1	2	Thai	Thai	1		4	1		1		1		1	#NULL!			#NULL!	#NULL!	#NULL!	#NULL!		#NULL!		#NULL!		#NULL!
354	40	1	Thai	Thai	1	#NULL!	4						2	2		housekeeper	9000	2		Loei	1		1	1	Thai	Thai	1		4	1		1		2		1	#NULL!			#NULL!	#NULL!	#NULL!	#NULL!		#NULL!		#NULL!		#NULL!
355	35	1	Thai	Thai	3	#NULL!	6		islamic education				2	2		housekeeper	20000	1		Pattani	1		2	1	Thai	Thai	3		3	1		1		1		1	1	Thai	Thai	3	#NULL!	2	1		1		1		1
356	42	2	Thai	Thai	1	#NULL!	6		physical education				2	2		teacher	20000	1		Loei	1		1	1	Thai	Thai	1		3	1		1		2		1	#NULL!			#NULL!	#NULL!	#NULL!	#NULL!		#NULL!		#NULL!		#NULL!
357	44	1	Thai	Thai	1	#NULL!	2						2	2		freelancer	9000	2		Chumphon	1		2	2	Thai	Thai	1		3	1		1		1		1	1	Thai	Thai	1	#NULL!	3	1		1		1		1
358	21	2	Thai	Thai	1	#NULL!	6		engineering				1	2		student	100000	3	cousin	Nonthaburi	1		1	2	Thai	Thai	1		4	1		1		2		1	#NULL!			#NULL!	#NULL!	#NULL!	#NULL!		#NULL!		#NULL!		#NULL!
359	27	1	Thai	Thai	1	#NULL!	4						2	2			9000	1		Surat Thani	1		1	1	Thai	Thai	1		5	2	Asthma	1		2		1	#NULL!			#NULL!	#NULL!	#NULL!	#NULL!		#NULL!		#NULL!		#NULL!
360	32	1	Thai	Thai	1	#NULL!	6		veterinary				1	2		vet	70000	3	aunt	Sa Kaeo	1		1	2	Thai	Thai	1		3	1		1		1		1	#NULL!			#NULL!	#NULL!	#NULL!	#NULL!		#NULL!		#NULL!		#NULL!
361	26	1	Thai	Thai	1	#NULL!	6		BBA				1	2		officer	20000	1		BKK	2	Influenza	1	2	Thai	Thai	1		3	1		1		1		2	#NULL!			#NULL!	#NULL!	#NULL!	#NULL!		#NULL!		#NULL!		#NULL!
363	27	1	Thai	Thai	1	#NULL!	6		BBA				1	2		officer	30000	3	aunt	Ratchaburi	2	Influenza	1	1	Thai	Thai	1		5	1		1		2		1	#NULL!			#NULL!	#NULL!	#NULL!	#NULL!		#NULL!		#NULL!		#NULL!
364	46	1	Thai	Thai	1	#NULL!	7						2	2			20000	1		Kamphaeng Phet	2	Influenza	2	1	Thai	Thai	1		3	1		1		2		1	1	Thai	Thai	1	#NULL!	3	1		1		2		2
366	26	2	Thai	Thai	1	#NULL!	3						1	2			15000	1		Surat Thani	1		1	1	Thai	Thai	1		2	1		1		2		2	#NULL!			#NULL!	#NULL!	#NULL!	#NULL!		#NULL!		#NULL!		#NULL!
368	48	1	Thai	Thai	1	#NULL!	7						2	1	nurse faculty		80000	1		Chanthaburi	2	Influenza	1	2	Thai	Thai	1		3	2	Allergy	1		2		2	#NULL!			#NULL!	#NULL!	#NULL!	#NULL!		#NULL!		#NULL!		#NULL!
370	45	1	Thai	Thai	2	#NULL!	7			nurse			2	1	nurse		90000	1		Chanthaburi	2	Influenza	2	1	Thai	Thai	2		2	2	Thalassemia	1		1		2	1	Thai	Thai	2	#NULL!	2	2	thalassemia	1		1		2
371	35	2	Thai	Thai	1	#NULL!	5	mechanic					1	2			12000	3	aunt	Loei	1		2	1	Thai	Thai	1		3	1		1		2		1	2	Thai	Thai	1	#NULL!	3	1		1		1		1
375	42	1	Thai	Thai	3	#NULL!	2						1	2			9000	2		Chumphon	2		1	1	Thai	Thai	3		3	1		1		2		1	#NULL!			#NULL!	#NULL!	#NULL!	#NULL!		#NULL!		#NULL!		#NULL!
376	35	1	Thai	Thai	1	#NULL!	6		BBA				1	2		Merchant	30000	3	aunt	Kanchanaburi	1		1	2	Thai	Thai	1		2	1		1		1		1	#NULL!			#NULL!	#NULL!	#NULL!	#NULL!		#NULL!		#NULL!		#NULL!
378	45	1	Thai	Thai	1	#NULL!	6		chemistry				2	2		chemist	70000	1		Chonburi	2	Influenza	2	1	Thai	Thai	1		4	1		1		2		1	2	Thai	Thai	1	#NULL!	3	2	G6PD	1		1		1
380	19	1	Thai	Thai	1	#NULL!	6		radiology				1	2		student	9000	3		Phatthalung	1		1	1	Thai	Thai	1		3	1		1		1		1	#NULL!			#NULL!	#NULL!	#NULL!	#NULL!		#NULL!		#NULL!		#NULL!
384	19	1	Thai	Thai	1	#NULL!	6		management				1	2		student	30000	3	sibling	Chachoengsao	1		1	2	Thai	Thai	1		3	1		1		2		1	#NULL!			#NULL!	#NULL!	#NULL!	#NULL!		#NULL!		#NULL!		#NULL!
385	19	2	Thai	Thai	3	#NULL!	4						1	2		student	10000	1		Phatthalung	1		1	2	Thai	Thai	3		3	1		1		1		1	#NULL!			#NULL!	#NULL!	#NULL!	#NULL!		#NULL!		#NULL!		#NULL!
387	23	1	Thai	Thai	1	#NULL!	3						1	2		freelancer	9000	1		Kanchanaburi	1		2	2	Thai	Thai	1		3	1		1		1		1	2	Thai	Thai	1	#NULL!	1	1		1		1		1
388	36	1	Thai	Thai	3	#NULL!	4						2	2		housekeeper	5500	1		Narathiwat	2	COVID	2	2	Thai	Thai	3		2	1		1		1		1	2	Thai	Thai	3	#NULL!	1	1		1		1		1
389	54	1	Thai	Thai	3	#NULL!	3						2	2		own business	30000	1		Kanchanaburi	1		2	2	Thai	Thai	3		5	1		1		2		1	2	Thai	Thai	3	#NULL!	4	1		1		2		1
390	23	1	Thai	Thai	1	#NULL!	3						1	2		freelancer	9000	1		Kanchanaburi	1		2	2	Thai	Thai	1		3	1		1		1		1	2	Thai	Thai	1	#NULL!	1	1		1		1		1
391	27	2	Thai	Thai	1	#NULL!	3						2	2			8000	1		Kanchanaburi	1		2	1	Thai	Thai	1		3	1		1		1		1	2	Thai	Thai	1	#NULL!	3	1		1		1		1
395	47	1	Thai	Thai	1	#NULL!	2						2	2			4000	1		Kanchanaburi	1		1	2	Thai	Thai	1		4	1		1		1		1	#NULL!			#NULL!	#NULL!	#NULL!	#NULL!		#NULL!		#NULL!		#NULL!
398	38	1	Thai	Thai	1	#NULL!	7						3	1	nurse		40000	1		Chanthaburi	2	Influenza	1	2	Thai	Thai	1		2	1		1		1		2	#NULL!			#NULL!	#NULL!	#NULL!	#NULL!		#NULL!		#NULL!		#NULL!
400	36	1	Thai	Thai	1	#NULL!	6						2	2		officer	100000	1		Chachoengsao	2	Influenza	1	2	Thai	Thai	1		2	1		1		1		2	#NULL!			#NULL!	#NULL!	#NULL!	#NULL!		#NULL!		#NULL!		#NULL!
401	35	2	Thai	Thai	1	#NULL!	6		public health				3	2		freelancer	20000	3	aunt	Kanchanaburi	2	Influenza	1	2	Thai	Thai	1		3	1		1		2		1	#NULL!			#NULL!	#NULL!	#NULL!	#NULL!		#NULL!		#NULL!		#NULL!
402	33	1	Thai	Thai	1	#NULL!	6		pharmacy				2	1	pharmacist		65000	1		Phichit	2	DTP	1	2	Thai	Thai	1		2	2	Allergy	1		1		2	#NULL!			#NULL!	#NULL!	#NULL!	#NULL!		#NULL!		#NULL!		#NULL!
404	42	1	Thai	Thai	1	#NULL!	7			education			1	2		teacher	55000	3	uncle	Kanchanaburi	1		1	1	Thai	Thai	1		4	1		1		2		1	#NULL!			#NULL!	#NULL!	#NULL!	#NULL!		#NULL!		#NULL!		#NULL!
405	33	1	Thai	Thai	1	#NULL!	4						2	2		officer	20000	1		Surat Thani	1		3	1	Thai	Thai	1		3	1		1		2		2	1	Thai	Thai	1	#NULL!	3	1		1		2		2
407	38	1	Thai	Thai	1	#NULL!	6		nurse				2	1	nurse		100000	1		Lampang	2	Influenza	1	1	Thai	Thai	1		3	2	G6pD	1		2		2	#NULL!			#NULL!	#NULL!	#NULL!	#NULL!		#NULL!		#NULL!		#NULL!
409	32	2	Thai	Thai	1	#NULL!	6		pharmacy				2	1	pharmacist		50000	1		Chiangmai	2	Influenza, pneumonia, Dengue	1	1	Thai	Thai	1		2	1		1		3	COVID situation got better	2	#NULL!			#NULL!	#NULL!	#NULL!	#NULL!		#NULL!		#NULL!		#NULL!
411	27	1	Thai	Thai	1	#NULL!	6		economics				1	2		officer	30000	3	sibling	Surat Thani	2	Influenza	3	1	Thai	Thai	1		3	1		1		2		1	1	Thai	Thai	1	#NULL!	3	1		1		2		1
413	28	2	Thai	Thai	1	#NULL!	6		art				1	2		officer	20000	3	uncle	Loei	1		2	1	Thai	Thai	1		3	1		1		2		1	1	Thai	Thai	1	#NULL!	1	1		1		1		1
416	33	1	Thai	Thai	1	#NULL!	6		pharmacy				2	1	pharmacist		50000	1		Prachin Buri	2	Influenza	1	2	Thai	Thai	1		2	1		1		1		2	#NULL!			#NULL!	#NULL!	#NULL!	#NULL!		#NULL!		#NULL!		#NULL!
417	23	1	Thai	Thai	1	#NULL!	6		engineering				1	2		engineer	30000	3	aunt	Ratchaburi	1		1	1	Thai	Thai	1		3	1		1		1		2	#NULL!			#NULL!	#NULL!	#NULL!	#NULL!		#NULL!		#NULL!		#NULL!
418	34	1	Thai	Thai	1	#NULL!	4						2	2			7000	1		Songkla	1		1	1	Thai	Thai	1		4	1		1		1		1	#NULL!			#NULL!	#NULL!	#NULL!	#NULL!		#NULL!		#NULL!		#NULL!
420	29	1	Thai	Thai	1	#NULL!	6		computer				2	2			12000	1		Kanchanaburi	1		1	2	Thai	Thai	1		2	1		1		1		1	#NULL!			#NULL!	#NULL!	#NULL!	#NULL!		#NULL!		#NULL!		#NULL!
423	27	1	Thai	Thai	1	#NULL!	6		early education				1	2			16000	3	aunt	Loei	2	COVID	1	2	Thai	Thai	1		4	1		1		2		2	#NULL!			#NULL!	#NULL!	#NULL!	#NULL!		#NULL!		#NULL!		#NULL!
426	29	1	Thai	Thai	3	#NULL!	4						1	2		officer	12000	3	aunt	Songkla	1		1	2	Thai	Thai	3		3	1		1		2		1	#NULL!			#NULL!	#NULL!	#NULL!	#NULL!		#NULL!		#NULL!		#NULL!
429	35	2	Thai	Thai	1	#NULL!	5	mechanic					2	2		soldier	37000	1		Chachoengsao	1		1	1	Thai	Thai	1		2	1		1		1		2	#NULL!			#NULL!	#NULL!	#NULL!	#NULL!		#NULL!		#NULL!		#NULL!
430	27	1	Thai	Thai	3	#NULL!	3						1	2		officer	12000	3	aunt	Songkla	1		1	2	Thai	Thai	3		1	1		1		1		1	#NULL!			#NULL!	#NULL!	#NULL!	#NULL!		#NULL!		#NULL!		#NULL!
431	24	2	Thai	Thai	1	#NULL!	4						1	2			15000	3	sibling	Surat Thani	1		1	1	Thai	Thai	1		4	1		1		2		1	#NULL!			#NULL!	#NULL!	#NULL!	#NULL!		#NULL!		#NULL!		#NULL!
432	41	1	Thai	Thai	1	#NULL!	6		psychology				2	2		officer	40000	1		Chachoengsao	1		1	2	Thai	Thai	1		4	1		1		2		1	#NULL!			#NULL!	#NULL!	#NULL!	#NULL!		#NULL!		#NULL!		#NULL!
434	21	1	Thai	ไทน	1	#NULL!	6		business				1	2			10000	3	aunt	Surat Thani	1		1	2	Thai	Thai	1		2	1		1		2		1	#NULL!			#NULL!	#NULL!	#NULL!	#NULL!		#NULL!		#NULL!		#NULL!
436	49	2	Thai	Thai	1	#NULL!	2						2	2			4000	1		Kanchanaburi	1		1	2	Thai	Thai	1		4	1		1		1		1	#NULL!			#NULL!	#NULL!	#NULL!	#NULL!		#NULL!		#NULL!		#NULL!
437	49	2	Thai	Thai	1	#NULL!	5	industry					2	2		freelancer	10000	1		Uttaradit	1		2	2	Thai	Thai	1		3	1		1		2		2	2	Thai	Thai	1	#NULL!	3	1		1		2		2
438	22	1	Thai	Thai	1	#NULL!	4						1	2			12000	3	aunt	Surat Thani	1		2	2	Thai	Thai	1		3	1		1		2		1	2	Thai	Thai	1	#NULL!	3	1		1		1		1
439	21	1	Thai	Thai	1	#NULL!	6		business				1	2			11000	3	aunt	Surat Thani	1		2	2	Thai	Thai	1		3	1		1		2		1	1	Thai	Thai	1	#NULL!	3	1		1		2		1
440	44	1	Thai	Thai	1	#NULL!	4						2	2		housekeeper	5000	1		Udon Thani	1		2	2	Thai	Thai	1		3	1		1		2		2	2	Thai	Thai	1	#NULL!	3	1		1		2		2
441	35	1	Thai	Thai	1	#NULL!	6						2	1	nurse		30000	1		Lampang	1		1	1	Thai	Thai	1		2	1		1		1		1	#NULL!			#NULL!	#NULL!	#NULL!	#NULL!		#NULL!		#NULL!		#NULL!
442	33	1	Thai	Thai	1	#NULL!	6		nurse				2	1	nurse		60000	1		Lampang	2	Influenza	1	1	Thai	Thai	1		2	1		1		1		2	#NULL!			#NULL!	#NULL!	#NULL!	#NULL!		#NULL!		#NULL!		#NULL!
445	46	1	Thai	Thai	1	#NULL!	6		nurse				2	1	nurse		50000	1		Lampang	1		1	2	Thai	Thai	1		3	1		1		2		2	#NULL!			#NULL!	#NULL!	#NULL!	#NULL!		#NULL!		#NULL!		#NULL!
447	37	1	Thai	Thai	1	#NULL!	6		nurse				2	2		nurse	25000	1		Chumphon	1		2	1	Thai	Thai	1		3	1		1		2		2	2	Thai	Thai	1	#NULL!	3	1		1		2		2
448	36	1	Thai	Thai	1	#NULL!	6		physics				2	1			20000	1		Chachoengsao	1		1	2	Thai	Thai	1		3	2	Allergy	1		2		1	#NULL!			#NULL!	#NULL!	#NULL!	#NULL!		#NULL!		#NULL!		#NULL!
449	45	2	Thai	Thai	1	#NULL!	6						1	2		officer	25000	3	aunt	BKK	2		1	1	Thai	Thai	1		3	1		1		2		2	#NULL!			#NULL!	#NULL!	#NULL!	#NULL!		#NULL!		#NULL!		#NULL!
450	40	1	Thai	Thai	1	#NULL!	7			education administration			2	2		teacher	70000	1		Kanchanaburi	2	Influenza	1	1	Thai	Thai	1		3	1		1		2		2	#NULL!			#NULL!	#NULL!	#NULL!	#NULL!		#NULL!		#NULL!		#NULL!
451	41	1	Thai	Thai	1	#NULL!	7			management			2	2		teacher	50000	1		Kanchanaburi	2		1	1	Thai	Thai	1		3	2	adenoid hyperthrophy	1		1		2	#NULL!			#NULL!	#NULL!	#NULL!	#NULL!		#NULL!		#NULL!		#NULL!
455	42	1	Thai	Thai	1	#NULL!	6		management				2	2		officer	45000	1		BKK	1		1	2	Thai	Thai	1		3	1		1		2		2	#NULL!			#NULL!	#NULL!	#NULL!	#NULL!		#NULL!		#NULL!		#NULL!
456	29	1	ไทบ	Thai	4	#NULL!	5						1	2			30000	2		BKK	2		1	2	Thai	Thai	1		1	1		1		2		1	#NULL!			#NULL!	#NULL!	#NULL!	#NULL!		#NULL!		#NULL!		#NULL!
458	43	1	Thai	Thai	1	#NULL!	6		management				1	2			35000	1		BKK	1		1	1	Thai	Thai	1		5	1		1		2		1	#NULL!			#NULL!	#NULL!	#NULL!	#NULL!		#NULL!		#NULL!		#NULL!
459	25	1	Thai	Thai	2	#NULL!	5						1	2			10000	3	sibling	Chiangrai	2		1	2	Thai	Thai	2		3	1		1		2		1	#NULL!			#NULL!	#NULL!	#NULL!	#NULL!		#NULL!		#NULL!		#NULL!
460	37	1	Thai	Thai	1	#NULL!	3						2	2			10000	1		BKK.	1		1	1	Thai	Thai	1		3	1		1		2		2	#NULL!			#NULL!	#NULL!	#NULL!	#NULL!		#NULL!		#NULL!		#NULL!
461	21	2	Thai	Thai	1	#NULL!	5	food science					1	2		officer	1000	3	aunt	BKK	1		1	2	Thai	Thai	1		3	1		1		2		1	#NULL!			#NULL!	#NULL!	#NULL!	#NULL!		#NULL!		#NULL!		#NULL!
464	40	1	Thai	Thai	1	#NULL!	4						1	2			40000	1		Pathum Thani	1		1	1	Thai	Thai	1		3	1		1		2		1	#NULL!			#NULL!	#NULL!	#NULL!	#NULL!		#NULL!		#NULL!		#NULL!
466	25	1	Thai	Thai	1	#NULL!	6						1	2			40000	1		BKK	1		1	2	Thai	Thai	1		2	1		1		2		1	#NULL!			#NULL!	#NULL!	#NULL!	#NULL!		#NULL!		#NULL!		#NULL!
468	37	1	Thai	Thai	1	#NULL!	6						2	2			6000	1		Kanchanaburi	2		1	2	Thai	Thai	1		3	1		1		2		2	#NULL!			#NULL!	#NULL!	#NULL!	#NULL!		#NULL!		#NULL!		#NULL!
469	34	2	Thai	Thai	1	#NULL!	6		law				1	2		government officer	10000	1		Phitsanulok	1		1	2	Thai	Thai	1		1	1		1		2		1	#NULL!			#NULL!	#NULL!	#NULL!	#NULL!		#NULL!		#NULL!		#NULL!
473	28	1	Thai	Thai	1	#NULL!	6		BBA				1	2		officer	20000	3	aunt	Surin	2	Influenza	1	1	Thai	Thai	1		4	1		1		2		2	#NULL!			#NULL!	#NULL!	#NULL!	#NULL!		#NULL!		#NULL!		#NULL!
474	26	2	Thai	Thai	1	#NULL!	6		English language				1	2		officer	50000	3	aunt	BKK	1		1	2	Thai	Thai	1		2	1		1		2		1	#NULL!			#NULL!	#NULL!	#NULL!	#NULL!		#NULL!		#NULL!		#NULL!
476	28	2	Thai	Thai	1	#NULL!	4						1	2		freelancer	5000	3	aunt	Kanchanaburi	2	COVID	1	1	Thai	Thai	1		3	1		1		1		2	#NULL!			#NULL!	#NULL!	#NULL!	#NULL!		#NULL!		#NULL!		#NULL!
477	28	1	Thai	Thai	1	#NULL!	5						1	2			20000	1		BKK	2		1	1	Thai	Thai	1		3	1		1		2		2	#NULL!			#NULL!	#NULL!	#NULL!	#NULL!		#NULL!		#NULL!		#NULL!
478	55	1	Thai	Thai	1	#NULL!	2						2	2			15000	2		BKK	2		1	1	Thai	Thai	1		3	1		1		2		2	#NULL!			#NULL!	#NULL!	#NULL!	#NULL!		#NULL!		#NULL!		#NULL!
480	34	1	Thai	Thai	1	#NULL!	3						2	2			9000	1		Kanchanaburi	2	COVID	1	2	Thai	Thai	1		3	1		1		2		1	#NULL!			#NULL!	#NULL!	#NULL!	#NULL!		#NULL!		#NULL!		#NULL!
481	60	1	Thai	Thai	1	#NULL!	2						2	2			15000	2		BKK	2		1	1	Thai	Thai	1		3	1		1		2		2	#NULL!			#NULL!	#NULL!	#NULL!	#NULL!		#NULL!		#NULL!		#NULL!
483	35	1	Thai	Thai	3	#NULL!	4						2	2			9000	1		Songkla	1		2	2	Thai	Thai	3		4	1		1		1		1	1	Thai	Thai	3	#NULL!	2	1		1		1		1
485	25	1	Thai	Thai	1	#NULL!	6		Architecture				1	2		Content creator	100000	3		BKK	2		1	1	Thai	Thai	1		3	1		1		2		2	#NULL!			#NULL!	#NULL!	#NULL!	#NULL!		#NULL!		#NULL!		#NULL!
486	24	1	Thai	Thai	1	#NULL!	6		industry				1	2		student	65000	3	uncle	Nakhon Pathom	2	tetanus	1	2	Thai	Thai	1		4	1		1		2		1	#NULL!			#NULL!	#NULL!	#NULL!	#NULL!		#NULL!		#NULL!		#NULL!
487	20	1	Thai	Thai	2	#NULL!	6		English				1	2			30000	3	cousin	Nakhon Pathom	1		3	1	Thai	Thai	1		4	1		2		2		1	1	Thai	Thai	1	#NULL!	3	1		1		2		1
488	23	1	Thai	Thai	1	#NULL!	7			Chinese language			1	2		marketing	60000	3	sibling	BKK	1		1	1	Thai	Thai	1		5	1		1		2		1	#NULL!			#NULL!	#NULL!	#NULL!	#NULL!		#NULL!		#NULL!		#NULL!
491	40	1	Thai	Thai	1	#NULL!	7			Agriculture			2	2		faculty	70000	1		Chachoengsao	1		1	2	Thai	Thai	1		3	1		1		2		2	#NULL!			#NULL!	#NULL!	#NULL!	#NULL!		#NULL!		#NULL!		#NULL!
492	48	1	Thai	Thai	1	#NULL!	7			politics			2	2		administrative officer	60000	1		Lampang	1		2	1	Thai	Thai	1		5	1		1		2		1	2	Thai	Thai	1	#NULL!	3	1		1		1		1
493	38	1	Thai	Thai	1	#NULL!	6		BBA				2	2		government officer	18200	1		Lampang	2	Influenza	1	2	Thai	Thai	1		3	1		1		2		2	#NULL!			#NULL!	#NULL!	#NULL!	#NULL!		#NULL!		#NULL!		#NULL!
494	53	2	Thai	Thai	2	#NULL!	6		Agriculture				2	2		government officer	50000	1		Lampang	1		1	1	Thai	Thai	2		4	1		1		2		1	#NULL!			#NULL!	#NULL!	#NULL!	#NULL!		#NULL!		#NULL!		#NULL!
495	38	1	Thai	Thai	1	#NULL!	4						2	2			9000	1		Lampang	1		1	2	Thai	Thai	1		3	1		1		1		1	#NULL!			#NULL!	#NULL!	#NULL!	#NULL!		#NULL!		#NULL!		#NULL!
496	31	1	Thai	Thai	1	#NULL!	6		Sociology				2	2		officer	10000	1		Lampang	2	Influenza	1	2	Thai	Thai	1		2	1		1		1		1	#NULL!			#NULL!	#NULL!	#NULL!	#NULL!		#NULL!		#NULL!		#NULL!
497	38	2	Thai	Thai	1	#NULL!	6		engineering				2	2			20000	1		Lampang	1		1	2	Thai	Thai	1		4	1		1		2		1	#NULL!			#NULL!	#NULL!	#NULL!	#NULL!		#NULL!		#NULL!		#NULL!
498	33	1	Thai	Thai	1	#NULL!	6		Management				5	2		government officer	15000	3	aunt	Lampang	2	Influenza	1	2	Thai	Thai	1		5	1		1		2		1	#NULL!			#NULL!	#NULL!	#NULL!	#NULL!		#NULL!		#NULL!		#NULL!
499	43	1	Thai	Thai	1	#NULL!	4						2	2			20000	1		Lampang	2	Influenza	1	1	Thai	Thai	1		5	1		1		2		1	#NULL!			#NULL!	#NULL!	#NULL!	#NULL!		#NULL!		#NULL!		#NULL!
500	36	1	Thai	Thai	1	#NULL!	4						5	2		freelancer	9000	1		Lampang	1		1	1	Thai	Thai	1		4	1		1		2		2	#NULL!			#NULL!	#NULL!	#NULL!	#NULL!		#NULL!		#NULL!		#NULL!
501	49	2	Thai	Thai	1	#NULL!	6		public administration				2	2		government officer	30000	1		Lampang	1		1	2	Thai	Thai	1		4	1		1		2		1	#NULL!			#NULL!	#NULL!	#NULL!	#NULL!		#NULL!		#NULL!		#NULL!
502	44	2	Thai	Thai	1	#NULL!	5	Fisheries					1	2		freelancer	15000	1		Lampang	1		1	1	Thai	Thai	1		2	1		1		3	scared	2	#NULL!			#NULL!	#NULL!	#NULL!	#NULL!		#NULL!		#NULL!		#NULL!
503	41	2	Thai	Thai	1	#NULL!	5						3	2		freelancer	10000	1		Lampang	1		1	2	Thai	Thai	1		3	1		1		2		1	#NULL!			#NULL!	#NULL!	#NULL!	#NULL!		#NULL!		#NULL!		#NULL!
504	52	1	Thai	Thai	1	#NULL!	6		management				2	2			28640	2		Lampang	2	Influenza	1	2	Thai	Thai	1		3	1		1		2		2	#NULL!			#NULL!	#NULL!	#NULL!	#NULL!		#NULL!		#NULL!		#NULL!
505	36	1	Thai	Thai	1	#NULL!	6		IT				2	2		freelancer	15000	1		Lampang	2	Influenza	1	1	Thai	Thai	1		3	1		1		2		1	#NULL!			#NULL!	#NULL!	#NULL!	#NULL!		#NULL!		#NULL!		#NULL!
506	42	2	Thai	Thai	1	#NULL!	5	Computer					2	2			10000	1		Lampang	1		1	2	Thai	Thai	1		2	1		1		1		1	#NULL!			#NULL!	#NULL!	#NULL!	#NULL!		#NULL!		#NULL!		#NULL!
507	33	2	Thai	Thai	1	#NULL!	3						1	2		freelancer	10000	1		Lampang	1		1	1	Thai	Thai	1		4	1		1		1		1	#NULL!			#NULL!	#NULL!	#NULL!	#NULL!		#NULL!		#NULL!		#NULL!
508	41	2	Thai	Thai	1	#NULL!	5	Auto mechanic					2	2		farmer	15000	1		Lampang	1		1	1	Thai	Thai	1		3	1		1		2		1	#NULL!			#NULL!	#NULL!	#NULL!	#NULL!		#NULL!		#NULL!		#NULL!
509	41	1	Thai	Thai	1	#NULL!	6		psychology				4	2		own business	10000	1		Lampang	1		1	1	Thai	Thai	1		4	1		1		2		2	#NULL!			#NULL!	#NULL!	#NULL!	#NULL!		#NULL!		#NULL!		#NULL!
510	31	1	Thai	Thai	1	#NULL!	3						2	2		unemployed	0	1		Lampang	2	Influenza	2	2	Thai	Thai	1		3	1		1		2		1	2	Thai	Thai	1	#NULL!	3	1		1		2		1
511	45	2	Thai	Thai	1	#NULL!	4						2	2		farmer	6000	1		Lampang	2	Influenza	2	2	Thai	Thai	1		3	1		1		1		2	2	Thai	Thai	1	#NULL!	3	1		1		2		2
512	27	2	Thai	Thai	4	#NULL!	6		engineering				2	2		data engineer	45000	1		Sa Kaeo	1		1	1	Thai	Thai	4	Non	2	1		1		1		1	#NULL!			#NULL!	#NULL!	#NULL!	#NULL!		#NULL!		#NULL!		#NULL!
513	31	2	Thai	Thai	1	#NULL!	6		engineering				2	2		manager	36050	1		Sa Kaeo	1		1	2	Thai	Thai	1		3	1		1		1		2	#NULL!			#NULL!	#NULL!	#NULL!	#NULL!		#NULL!		#NULL!		#NULL!
514	33	2	Thai	Thai	1	#NULL!	4						2	2		freelancer	12000	1		Sa Kaeo	2	Influenza	1	2	Thai	Thai	1		2	1		1		1		1	#NULL!			#NULL!	#NULL!	#NULL!	#NULL!		#NULL!		#NULL!		#NULL!
515	49	1	Thai	Thai	1	#NULL!	5	Accountant					2	2		freelancer	30000	1		Sa Kaeo	2	Influenza	1	1	Thai	Thai	1		4	1		1		2		2	#NULL!			#NULL!	#NULL!	#NULL!	#NULL!		#NULL!		#NULL!		#NULL!
516	49	1	Thai	Thai	1	#NULL!	3						2	2		farmer	12000	1		Sa Kaeo	2	Influenza	1	2	Thai	Thai	1		5	1		1		2		2	#NULL!			#NULL!	#NULL!	#NULL!	#NULL!		#NULL!		#NULL!		#NULL!
517	40	1	Thai	Thai	1	#NULL!	6		education				2	2		teacher	45000	1		Sa Kaeo	2	Influenza	2	2	Thai	Thai	1		4	1		1		2		2	1	Thai	Thai	1	#NULL!	2	1		1		1		2
518	33	2	Thai	Thai	1	#NULL!	4						2	2		freelancer	13000	1		Sa Kaeo	2	Influenza	1	1	Thai	Thai	1		2	1		1		1		1	#NULL!			#NULL!	#NULL!	#NULL!	#NULL!		#NULL!		#NULL!		#NULL!
519	47	1	Thai	Thai	1	#NULL!	4						2	2		own business	18000	1		Sa Kaeo	1		1	1	Thai	Thai	1		4	1		1		2		2	#NULL!			#NULL!	#NULL!	#NULL!	#NULL!		#NULL!		#NULL!		#NULL!
520	38	1	Thai	Thai	1	#NULL!	6		BBA				5	2		sales	40000	1		Prachin Buri	2	Influenza	1	1	Thai	Thai	1		3	1		1		2		1	#NULL!			#NULL!	#NULL!	#NULL!	#NULL!		#NULL!		#NULL!		#NULL!
521	28	1	Thai	Thai	1	#NULL!	6		management				2	2		officer	31500	1		Prachin Buri	2	Influenza	1	1	Thai	Thai	1		2	1		1		1		2	#NULL!			#NULL!	#NULL!	#NULL!	#NULL!		#NULL!		#NULL!		#NULL!
522	35	1	Thai	Thai	1	#NULL!	6		management				3	2		officer	30000	1		Prachin Buri	1		1	2	Thai	Thai	1		3	1		1		2		2	#NULL!			#NULL!	#NULL!	#NULL!	#NULL!		#NULL!		#NULL!		#NULL!
523	33	1	Thai	Thai	1	#NULL!	6		art				2	2			48000	1		Prachin Buri	1		1	2	Thai	Thai	1		3	1		1		2		1	#NULL!			#NULL!	#NULL!	#NULL!	#NULL!		#NULL!		#NULL!		#NULL!
524	35	2	Thai	Thai	1	#NULL!	5	electronic					2	2			12500	1		Prachin Buri	2	Influenza	1	2	Thai	Thai	1		5	1		1		2		1	#NULL!			#NULL!	#NULL!	#NULL!	#NULL!		#NULL!		#NULL!		#NULL!
525	48	2	Thai	Thai	1	#NULL!	6		BBA				1	2		educator	50000	3	uncle	Pathum Thani	2	Influenza	1	2	Thai	Thai	1		4	1		1		2		2	#NULL!			#NULL!	#NULL!	#NULL!	#NULL!		#NULL!		#NULL!		#NULL!
526	45	1	Thai	Thai	1	#NULL!	7			MBA			2	2		officer	60000	1		Pathum Thani	2	Influenza	2	1	Thai	Thai	1		4	2	CHD	1		2		2	2	Thai	Thai	1	#NULL!	3	1		1		2		2
527	37	2	Thai	Thai	1	#NULL!	4						2	2		officer	11960	1		Nakhon Nayok	1		1	2	Thai	Thai	1		2	1		1		2		1	#NULL!			#NULL!	#NULL!	#NULL!	#NULL!		#NULL!		#NULL!		#NULL!
528	37	1	Thai	Thai	1	#NULL!	6		BBA				3	2			15000	1		Nakhon Nayok	2	Influenza	1	2	Thai	Thai	1		5	1		1		2		1	#NULL!			#NULL!	#NULL!	#NULL!	#NULL!		#NULL!		#NULL!		#NULL!
529	31	1	Thai	Thai	1	#NULL!	5				diploma	home economics	2	2		freelancer	16000	1		Nakhon Nayok	1		1	1	Thai	Thai	1		3	1		1		1		1	#NULL!			#NULL!	#NULL!	#NULL!	#NULL!		#NULL!		#NULL!		#NULL!
530	30	1	Thai	Thai	1	#NULL!	6		HR				2	2			11500	1		Nakhon Nayok	1		1	1	Thai	Thai	1		2	1		1		1		1	#NULL!			#NULL!	#NULL!	#NULL!	#NULL!		#NULL!		#NULL!		#NULL!
531	49	1	Thai	Thai	1	#NULL!	7						2	2		government officer	70000	1		Nakhon Nayok	2	Influenza	2	1	Thai	Thai	1		5	1		1		2		2	2	Thai	Thai	1	#NULL!	5	2	Autistic	1		2		2
532	40	1	Thai	Thai	1	#NULL!	5						4	2			11500	1		Nakhon Nayok	2	Influenza	1	2	Thai	Thai	1		4	2	Allergy	1		2		1	#NULL!			#NULL!	#NULL!	#NULL!	#NULL!		#NULL!		#NULL!		#NULL!
533	48	2	Thai	Thai	1	#NULL!	6		BBA				2	2		government officer	30000	1		Nakhon Nayok	2	Influenza	1	2	Thai	Thai	1		4	1		1		2		2	#NULL!			#NULL!	#NULL!	#NULL!	#NULL!		#NULL!		#NULL!		#NULL!
534	44	1	Thai	Thai	1	#NULL!	6		marketing				5	2			22000	1		Nakhon Nayok	1		1	2	Thai	Thai	1		5	1		1		2		1	#NULL!			#NULL!	#NULL!	#NULL!	#NULL!		#NULL!		#NULL!		#NULL!
535	59	2	Thai	Thai	1	#NULL!	4						2	2		government officer	15000	2		Nakhon Nayok	1		1	1	Thai	Thai	1		3	1		1		2		2	#NULL!			#NULL!	#NULL!	#NULL!	#NULL!		#NULL!		#NULL!		#NULL!
536	54	1	Thai	Thai	1	#NULL!	6		BBA				3	2		own business	50000	1		Nakhon Nayok	1		1	1	Thai	Thai	1		5	2	Asthma	1		2		2	#NULL!			#NULL!	#NULL!	#NULL!	#NULL!		#NULL!		#NULL!		#NULL!
537	54	2	Thai	Thai	1	#NULL!	4						2	2		freelancer	40000	1		Nakhon Nayok	1		2	2	Thai	Thai	1		5	1		1		2		2	1	Thai	Thai	1	#NULL!	4	1		1		1		2
538	52	1	Thai	Thai	1	#NULL!	6		บัญชี				2	2		Merchant	35000	1		Nakhon Nayok	1		2	2	Thai	Thai	1		5	1		1		2		1	1	Thai	Thai	1	#NULL!	3	1		1		2		2
539	44	2	Thai	Thai	1	#NULL!	7			engineering			3	2		farmer	30000	1		Nakhon Nayok	2	Influenza	1	2	Thai	Thai	1		5	2	Thalassemia	1		2		2	#NULL!			#NULL!	#NULL!	#NULL!	#NULL!		#NULL!		#NULL!		#NULL!
540	59	2	Thai	Thai	1	#NULL!	4						2	2		freelancer	30000	1		Nakhon Nayok	2	Influenza	1	2	Thai	Thai	1		5	1		1		2		2	#NULL!			#NULL!	#NULL!	#NULL!	#NULL!		#NULL!		#NULL!		#NULL!
541	45	2	Thai	Thai	1	#NULL!	4						2	2		farmer	30000	1		Nakhon Nayok	2	Influenza	1	1	Thai	Thai	1		5	1		1		2		1	#NULL!			#NULL!	#NULL!	#NULL!	#NULL!		#NULL!		#NULL!		#NULL!
542	44	1	Thai	Thai	1	#NULL!	6		Thai language				2	2			15000	1		Kalasin	1		2	1	Thai	Thai	1		5	1		1		1		1	1	Thai	Thai	1	#NULL!	3	1		1		1		1
543	44	1	Thai	Thai	1	#NULL!	6		BBA				2	2			20000	1		Sakon Nakhon	1		2	2	Thai	Thai	1		5	1		1		2		1	1	Thai	Thai	1	#NULL!	4	1		1		2		1
544	44	1	Thai	Thai	1	#NULL!	7			education administration			2	2		teacher	60000	1		Sakon Nakhon	1		2	2	Thai	Thai	1		4	1		1		2		2	1	Thai	Thai	1	#NULL!	4	1		1		2		2
545	28	1	Thai	Thai	1	#NULL!	4						2	2		freelancer	3000	1		Sakon Nakhon	2		2	1	Thai	Thai	1		3	1		1		1		1	1	Thai	Thai	1	#NULL!	3	1		1		1		1
546	43	1	Thai	Thai	1	#NULL!	3						4	2		freelancer	5000	1		Sakon Nakhon	1		2	1	Thai	Thai	1		4	1		1		2		1	1	Thai	Thai	1	#NULL!	3	1		1		2		1
547	36	1	Thai	Thai	1	#NULL!	3						2	2			8000	1		Sakon Nakhon	1		2	2	Thai	Thai	1		4	1		1		3		2	1	Thai	Thai	1	#NULL!	3	1		1		1		2
548	35	1	Thai	Thai	1	#NULL!	3						2	2		Merchant	20000	1		Sakon Nakhon	1		1	1	Thai	Thai	1		3	1		1		1		2	#NULL!			#NULL!	#NULL!	#NULL!	#NULL!		#NULL!		#NULL!		#NULL!
549	39	1	Thai	Thai	1	#NULL!	4						2	2			15000	1		Sakon Nakhon	1		2	1	Thai	Thai	1		4	1		1		2		1	1	Thai	Thai	1	#NULL!	3	1		1		1		1
550	39	1	Thai	Thai	1	#NULL!	4						2	2		freelancer	10000	1		Sakon Nakhon	2		2	2	Thai	Thai	1		5	1		1		1		1	1	Thai	Thai	1	#NULL!	3	1		1		1		1
551	53	1	Thai	Thai	1	#NULL!	2						2	2		Merchant	10000	2		Sakon Nakhon	1		1	2	Thai	Thai	1		3	1		2	inconvenient	1		1	#NULL!			#NULL!	#NULL!	#NULL!	#NULL!		#NULL!		#NULL!		#NULL!
552	30	1	Thai	Thai	1	#NULL!	6		Mathematics				2	2		teacher	40000	1		Sakon Nakhon	1		1	2	Thai	Thai	1		2	1		1		1		1	#NULL!			#NULL!	#NULL!	#NULL!	#NULL!		#NULL!		#NULL!		#NULL!
553	48	1	Thai	Thai	1	#NULL!	6						2	2		officer	30000	1		Chonburi	2	Influenza	2	1	Thai	Thai	1		4	1		1		2		1	1	Thai	Thai	1	#NULL!	3	1		1		1		1
554	34	1	Thai	Thai	1	#NULL!	6						2	2			15000	1		Sakon Nakhon	1		1	1	Thai	Thai	1		2	1		1		1		1	#NULL!			#NULL!	#NULL!	#NULL!	#NULL!		#NULL!		#NULL!		#NULL!
555	49	1	Thai	Thai	1	#NULL!	6		early education				2	2		teacher	42160	1		Kalasin	1		2	2	Thai	Thai	1		4	1		1		2		2	2	Thai	Thai	1	#NULL!	3	1		1		2		2
556	37	1	Thai	Thai	1	#NULL!	3						2	2			15000	1		Sakon Nakhon	1		2	1	Thai	Thai	1		3	1		1		1		1	1	Thai	Thai	1	#NULL!	3	2	asthma	1		1		1
557	39	1	Thai	Thai	1	#NULL!	4						2	2		freelancer	10000	1		Sakon Nakhon	2	Influenza	2	1	Thai	Thai	1		3	1		1		2		1	1	Thai	Thai	1	#NULL!	2	1		1		2		1
558	46	1	Thai	Thai	1	#NULL!	5	merchance					2	2		farmer	20000	1		Sakon Nakhon	2	Influenza	2	1	Thai	Thai	1		5	1		1		2		2	1	Thai	Thai	1	#NULL!	3	1		1		2		2
559	41	1	Thai	Thai	1	#NULL!	4						2	2		Merchant	25000	1		Sakon Nakhon	1		1	2	Thai	Thai	1		3	1		1		1		2	#NULL!			#NULL!	#NULL!	#NULL!	#NULL!		#NULL!		#NULL!		#NULL!
560	47	1	Thai	Thai	1	#NULL!	7						1	2			15000	1		Sakon Nakhon	1		1	1	Thai	Thai	1		4	1		1		2		2	#NULL!			#NULL!	#NULL!	#NULL!	#NULL!		#NULL!		#NULL!		#NULL!
561	47	1	Thai	Thai	1	#NULL!	6		marketing				2	2			50000	1		Sakon Nakhon	2		2	1	Thai	Thai	1		5	1		1		2		1	2	Thai	Thai	1	#NULL!	3	1		1		2		1
562	41	1	Thai	Thai	1	#NULL!	2						2	2		housekeeper	28000	1		Udon Thani	2		2	1	Thai	Thai	1		4	1		1		2		1	1	Thai	Thai	1	#NULL!	3	1		1		2		1
563	42	1	Thai	Thai	1	#NULL!	2						5	2		freelancer	5000	1		Udon Thani	2		3	1	Thai	Thai	1		3	2	anemia	2	schedule conflict	2		1	1	Thai	Thai	1	#NULL!	3	1		2	forgot about the appointment	3	schedule conflict	1
564	46	1	Thai	Thai	1	#NULL!	6		Thai language				5	2			40000	1		Udon Thani	1		2	1	Thai	Thai	1		3	2	Thalassemia	1		2		1	2	Thai	Thai	1	#NULL!	5	1		2	schedule conflict	2		1
565	53	1	Thai	Thai	1	#NULL!	2						2	2		freelancer	5000	1		Udon Thani	1		3	2	Thai	Thai	1		4	1		2	schedule conflict	2		1	1	Thai	Thai	1	#NULL!	3	1		2	schedule conflict	2		1
566	40	2	Thai	Thai	1	#NULL!	2						5	2		freelancer	10000	2		Udon Thani	1		1	1	Thai	Thai	1		3	1		1		2		1	#NULL!			#NULL!	#NULL!	#NULL!	#NULL!		#NULL!		#NULL!		#NULL!
567	53	2	Thai	Thai	1	#NULL!	2						2	2			10000	1		Sakon Nakhon	1		2	1	Thai	Thai	1		3	1		1		2		1	1	Thai	Thai	1	#NULL!	3	1		2		1		1
568	41	1	Thai	Thai	1	#NULL!	2						5	2		freelancer	7000	1		Udon Thani	1		1	2	Thai	Thai	1		3	2	anemia, asthma	2	schedule conflict	1		1	#NULL!			#NULL!	#NULL!	#NULL!	#NULL!		#NULL!		#NULL!		#NULL!
569	44	1	Thai	Thai	1	#NULL!	2						5	2		freelancer	4000	1		Udon Thani	1		1	1	Thai	Thai	1		3	2	Allergy	2	schedule conflict	3	forgot about the appointment	1	#NULL!			#NULL!	#NULL!	#NULL!	#NULL!		#NULL!		#NULL!		#NULL!
570	40	2	Thai	Thai	1	#NULL!	3						2	2		freelancer	10000	1		Udon Thani	1		1	1	Thai	Thai	1		3	2	renal disease	2	schedule conflict	2		1	#NULL!			#NULL!	#NULL!	#NULL!	#NULL!		#NULL!		#NULL!		#NULL!
571	46	2	Thai	Thai	1	#NULL!	3						2	2		freelancer	5000	1		Udon Thani	1		2	1	Thai	Thai	1		3	1		2	schedule conflict	2		1	2	Thai	Thai	1	#NULL!	2	2	G6PD	2	schedule conflict	1		1
[truncated: 140 more columns]
